# Supplementary material for: Characterization of a glycan-binding complex of minor pilins completes the analysis of Streptococcus sanguinis type 4 pili subunits
Source: Proc Natl Acad Sci U S A. 2023 Jan 10;120(3):e2216237120. doi: 10.1073/pnas.2216237120 (PMC9934059; doi:10.1073/pnas.2216237120)
Supplement: Supplementary file 2 — Dataset S01 (XLSX) [file pnas.2216237120.sd01.xlsx]

## Sheet: Probe list
List of glycan probes in the broad spectrum glycan screening arrays and their sequences
Posa	Probeb	Sequencec	GlyTouCan IDd
Non-sialyl
1	Hanfland 1	Glcβ-Cer	G71142DF
2	Galactosylceramide	Galβ-Cer	G65889KE
3	Galactocerebrosides	Galβ-Cer	G65889KE
4	H-Di	Fucα-2Gal-DH	G66086EX
5	A-Tri	GalNAcα-3Gal-DH │ Fucα-2	G55958KV
6	A-tri-AO	GalNAcα-3Gal-AO │ Fucα-2	G55958KV
7	B-Tri	Galα-3Gal-DH │ Fucα-2	G58612ZQ
8	B-Tri-AO	Galα-3Gal-AO │ Fucα-2	G58612ZQ
9	GSC-426	(3-deoxy,3-carboxymethyl)Galβ-C30	N/A
10	Sulfatide	SU-3Galβ-Cer	G72548RZ
11	GSF-1	SU-3Galβ-C30	G72548RZ
12	GSC-209	GlcAβ-3Galβ-Cer42	G99041PQ
13	GSC-210	SU-3GlcAβ-3Galβ-Cer42	G53954AN
14	Glucocerebrosides	Glcβ-Cer	G71142DF
15	GSF-19	SU-6Glcβ-C30	G21194GL
16	Lactocerebrosides	Galβ-4Glcβ-Cer	G84224TW
17	Lac	Galβ-4Glc-DH	G74621DY
18	Lac-AO	Galβ-4Glc-AO	G74621DY
19	GSC-432	(3-deoxy,3-carboxymethyl)Galβ-4Glcβ-C30	N/A
20	GSC-296	GlcAβ-3Galβ-4Glcβ-C30	G49110FU
21	GSC-353	SU-3GlcAβ-3Galβ-4Glcβ-C30	G08069IM
22	GalNAcα-3Galβ-4Glc	GalNAcα-3Galβ-4Glc-DH	G95341UA
23	Globotri-AO	Galα-4Galβ-4Glc-AO	G06000DZ
24	Ceramide trihexoside	Galα-4Galβ-4Glcβ-Cer	G00059MO
25	Globoside (P-antigen)	GalNAcβ-3Galα-4Galβ-4Glcβ-Cer	G00061MO
26	Globo-H-Hexa	Fucα-2Galβ-3GalNAcβ-3Galα-4Galβ-4GlcNAc-DH	G27318OT
27	Globo-A-Hepta	GalNAcα-3Galβ-3GalNAcβ-3Galα-4Galβ-4GlcNAc-DH │ Fucα-2	G28008YF
28	Globo-B-Hepta	Galα-3Galβ-3GalNAcβ-3Galα-4Galβ-4GlcNAc-DH │ Fucα-2	G26270KR
29	Forssmann glycolipid	GalNAcα-3GalNAcβ-3Galα-4Galβ-4Glcβ-Cer	G80062GG
30	Fuc(3)-Lac-AO	Galβ-4Glc-AO │ Fucα-3	G06210XB
31	GSC-430	(3-deoxy,3-carboxymethyl)Galβ-3Glcβ-C30 │ Fucα-4	N/A
32	GSC-260	3-deoxy,3-carboxymethyl-Galβ-4Glcβ-C30 │ Fucα-3	N/A
33	GSC-150	SU-3Galβ-4Glcβ-C30 │ Fucα-3	G14344KX
34	GSC-160	SU-3Galβ-4Glcβ-Cer36 │ Fucα-3	G14344KX
35	LacNAc(1-3)	Galβ-3GlcNAc-DH	G04616ST
36	LacNAc(1-3)-AO	Galβ-3GlcNAc-AO	G04616ST
37	LacNAc	Galβ-4GlcNAc-DH	G51331BY
38	LacNAc-AO	Galβ-4GlcNAc-AO	G51331BY
39	H-Tri-T2-AO	Fucα-2Galβ-4GlcNAc-AO	G39064VB
40	A-Tetra-T1-AO	GalNAcα-3Galβ-3GlcNAc-AO │ Fucα-2	G58507AZ
41	A-Tetra-T2-AO	GalNAcα-3Galβ-4GlcNAc-AO │ Fucα-2	G17108EX
42	B-Tetra-T1-AO	Galα-3Galβ-3GlcNAc-AO │ Fucα-2	G26934CO
43	B-Tetra-T2-AO	Galα-3Galβ-4GlcNAc-AO │ Fucα-2	G25651TK
44	B-penta-AO	Galα-3Galβ-4Glc-AO │ │ Fucα-2 │ Fucα-3	G06557IC
45	Galα-4Galβ-4GlcNAc	Galα-4Galβ-4GlcNAc-DH	G55205ZV
46	SU(3')-LN	SU-3Galβ-4GlcNAc-DH	G11658OG
47	Lea-Tri	Galβ-3GlcNAc-DH │ Fucα-4	G00047MO
48	Lea-Tri-AO	Galβ-3GlcNAc-AO │ Fucα-4	G00047MO
49	Leb tetra-AO	Fucα-2Galβ-3GlcNAc-AO │ Fucα-4	G39211DH
50	Lex-Tri	Galβ-4GlcNAc-DH │ Fucα-3	G01187XC
51	Lex-Tri-AO	Galβ-4GlcNAc-AO │ Fucα-3	G01187XC
52	Lex-Tri-(Me)AO	Galβ-4GlcNAc-(Me)AO │ Fucα-3	G01187XC
53	SU(3')-Lea-Tri	SU-3Galβ-3GlcNAc-DH │ Fucα-4	G36845IZ
54	Su(3')-Lea tri-AO	SU-3Galβ-3GlcNAc-AO │ Fucα-4	G36845IZ
55	SU(3')-Lex-Tri	SU-3Galβ-4GlcNAc-DH │ Fucα-3	G26555CS
56	Su(3')-Lex tri-AO	SU-3Galβ-4GlcNAc-AO │ Fucα-3	G26555CS
57	Orsay-1-AO	Galβ-4GlcNAcβ-6Gal-AO	G59901EA
58	Orsay-2-AO	Galβ-4GlcNAcβ-3Gal-AO	G92536LD
59	Orsay-3-AO	Galβ-3GlcNAcβ-6Gal-AO	G24010VW
60	Orsay-4-AO	Galβ-3GlcNAcβ-3Gal-AO	G23041XK
61	GSC-225	(3-deoxy,3-carboxymethyl)Galβ-4GlcNAcβ-3Galβ-Cer36 │ Fucα-3	N/A
62	GSC-236	SU-3Galβ-4GlcNAcβ-3Galβ-C30 │ Fucα-3	G68845UH
63	DLNN	GlcNAcβ-3Galβ-4Glc-DH	G87727XV
64	LNT	Galβ-3GlcNAcβ-3Galβ-4Glc-DH	G45827GY
65	Paragloboside	Galβ-4GlcNAcβ-3Galβ-4Glcβ-Cer	G58896AZ
66	LNnT	Galβ-4GlcNAcβ-3Galβ-4Glc-DH	G48059CD
67	B-like pentaosylceramide	Galα-3Galβ-4GlcNAcβ-3Galβ-4Glcβ-Cer	G60645OK
68	Klaus glycolipid	Galβ-3Galβ-4GlcNAcβ-3Galβ-4Glcβ-Cer	G70213NR
69	GSC-207	GlcAβ-3Galβ-4GlcNAcβ-3Galβ-4Glcβ-C30	G87867IZ
70	GSC-191	GlcAβ-3Galβ-4GlcNAcβ-3Galβ-4Glcβ-Cer36	G87867IZ
71	GSC-189	GlcAβ-3Galβ-4GlcNAcβ-3Galβ-4Glcβ-Cer42	G87867IZ
72	SU(3')-Tri	SU-3Galβ-4GlcNAcβ-3Gal-DH	G69745TK
73	GSC-208	SU-3GlcAβ-3Galβ-4GlcNAcβ-3Galβ-4Glcβ-C30	G39133HC
74	GSC-192	SU-3GlcAβ-3Galβ-4GlcNAcβ-3Galβ-4Glcβ-Cer36	G39133HC
75	GSC-190	SU-3GlcAβ-3Galβ-4GlcNAcβ-3Galβ-4Glcβ-Cer42	G39133HC
76	Led-II pentaosylceramide	Fucα-2Galβ-3GlcNAcβ-3Galβ-4Glcβ-CerA	G00050MO
77	Led-I pentaosylceramide	Fucα-2Galβ-3GlcNAcβ-3Galβ-4Glcβ-CerB	G00050MO
78	LNFP-I	Fucα-2Galβ-3GlcNAcβ-3Galβ-4Glc-DH	G01650PH
79	LNFP-I-AO	Fucα-2Galβ-3GlcNAcβ-3Galβ-4Glc-AO	G01650PH
80	B-hexaosylceramide	Galα-3Galβ-4GlcNAcβ-3Galβ-4Glcβ-Cer │ Fucα-2	G77593JU
81	A-Hexa	GalNAcα-3Galβ-3GlcNAcβ-3Galβ-4Glc-DH │ Fucα-2	G11928TH
82	A-Hepta	Fucα-4 │ GalNAcα-3Galβ-3GlcNAcβ-3Galβ-4Glc-DH │ Fucα-2	G13040AD
83	LNFP-II	Galβ-3GlcNAcβ-3Galβ-4Glc-DH │ Fucα-4	G98173LG
84	LNFP-II-AO	Galβ-3GlcNAcβ-3Galβ-4Glc-AO │ Fucα-4	G98173LG
85	LNDFH-II	Galβ-3GlcNAcβ-3Galβ-4Glc-DH │ │ Fucα-4 Fucα-3	G70115XG
86	Leb-hexaosylceramide	Fucα-2Galβ-3GlcNAcβ-3Galβ-4Glcβ-Cer │ Fucα-4	G09552LA
87	LNDFH-I	Fucα-2Galβ-3GlcNAcβ-3Galβ-4Glc-DH │ Fucα-4	G50540JU
88	LNDFH-I-AO	Fucα-2Galβ-3GlcNAcβ-3Galβ-4Glc-AO │ Fucα-4	G50540JU
89	LNTFH-I	Fucα-2Galβ-3GlcNAcβ-3Galβ-4Glc-DH │ │ Fucα-4 Fucα-2	G47970KN
90	LNFP-III	Galβ-4GlcNAcβ-3Galβ-4Glc-DH │ Fucα-3	G83916HL
91	LNFP-III-AO	Galβ-4GlcNAcβ-3Galβ-4Glc-AO │ Fucα-3	G83916HL
92	LNnFP-I	Fucα-2Galβ-4GlcNAcβ-3Galβ-4Glc-DH	G42553JB
93	LNnFP-I-AO	Fucα-2Galβ-4GlcNAcβ-3Galβ-4Glc-AO	G42553JB
94	A-Hexa-T1	GalNAcα-3Galβ-3GlcNAcβ-3Galβ-4Glc-DH │ Fucα-2	G11928TH
95	A-Hexa-T2	GalNAcα-3Galβ-4GlcNAcβ-3Galβ-4Glc-DH │ Fucα-2	G06031DD
96	B-Hexa-T1	Galα-3Galβ-3GlcNAcβ-3Galβ-4Glc-DH │ Fucα-2	G22270QF
97	B-Hexa-T2	Galα-3Galβ-4GlcNAcβ-3Galβ-4Glc-DH │ Fucα-2	G54585VU
98	LNnDFH-I	Fucα-2Galβ-4GlcNAcβ-3Galβ-4Glc-DH │ Fucα-3	G94480CC
99	LNnDFH-I-AO	Fucα-2Galβ-4GlcNAcβ-3Galβ-4Glc-AO │ Fucα-3	G94480CC
100	LNnDFH-II	Galβ-4GlcNAcβ-3Galβ-4Glc-DH │ │ Fucα-3 Fucα-3	G11636EE
101	LNnDFH-V	Galβ-4GlcNAcβ-3Galβ-4Glc-DH │ │ Fucα-3 Fucα-2	G24183XZ
102	LNnTFH-I	Fucα-2Galβ-4GlcNAcβ-3Galβ-4Glc-DH │ │ Fucα-3 Fucα-2	G77137FD
103	SU(3')-LNFP-II	SU-3Galβ-3GlcNAcβ-4Galβ-4Glc-DH │ Fucα-4	G54723TY
104	SU(6')-LNFP-II	SU-6Galβ-3GlcNAcβ-3Galβ-4Glc-DH │ Fucα-4	G45702SF
105	SU(3')-LNFP-III	SU-3Galβ-4GlcNAcβ-3Galβ-4Glc-DH │ Fucα-3	G00777SR
106	SU(6')-LNFP-III	SU-6Galβ-4GlcNAcβ-3Galβ-4Glc-DH │ Fucα-3	G82272GJ
107	SU(3',6)-LNFP-III	SU-6 │ SU-3Galβ-4GlcNAcβ-3Galβ-4Glc-DH │ Fucα-3	G97370PT
108	pLNH-b	Galβ-3GlcNAcβ-3Galβ-3GlcNAcβ-3Galβ-4Glc-DH	G91182AF
109	pLNnH	Galβ-4GlcNAcβ-3Galβ-4GlcNAcβ-3Galβ-4Glc-DH	G85278ER
110	MFLNH-I	Galβ-4GlcNAcβ-6 │ Galβ-4Glc-DH │ Fucα-2Galβ-3GlcNAcβ-3	G24504JY
111	GSC-216	GlcAβ-3Galβ-4GlcNAcβ-3Galβ-4GlcNAcβ-3Galβ-4Glcβ-Cer42	G81408RV
112	GSC-217	SU-3GlcAβ-3Galβ-4GlcNAcβ-3Galβ-4GlcNAcβ-3Galβ-4Glcβ-Cer42	G10503MP
113	GSC-218	GlcAβ-3Galβ-4GlcNAcβ-3Galβ-4GlcNAcβ-3Galβ-4Glcβ-Cer36	G81408RV
114	GSC-219	SU-3GlcAβ-3Galβ-4GlcNAcβ-3Galβ-4GlcNAcβ-3Galβ-4Glcβ-Cer36	G10503MP
115	GSC-915	Fucα-2Galβ-4GlcNAcβ-6 │ Galβ-4GlcNAcβ-3Galβ-4Glc-DH │ Galβ-4GlcNAcβ-3	G54388ZL
116	GSC-915-AO	Fucα-2Galβ-4GlcNAcβ-6 │ Galβ-4GlcNAcβ-3Galβ-4Glc-AO │ Galβ-4GlcNAcβ-3	G54388ZL
117	GSC-915-2	Fucα-2Galβ-4GlcNAcβ-6 │ Galβ-4GlcNAcβ-3Galβ-4Glc-DH │ GlcNAcβ-3	G95493AR
118	GSC-915-3	Fucα-2Galβ-4GlcNAcβ-6Galβ-4GlcNAcβ-3Galβ-4Glc-DH	G61756VD
119	GSC-915-4 (new)	Galβ-4GlcNAcβ-6Galβ-4GlcNAcβ-3Galβ-4Glc-DH	G95676DI
120	GSC-915-5	GlcNAcβ-6Galβ-4GlcNAcβ-3Galβ-4Glc-DH	G85628BP
121	PSM-F1H2HN3-OY	Fucα-2Galβ-4GlcNAcβ-6 │ Galβ-4GlcNAcβ-OY │ GlcNAcβ-3	G66089AB
122	LNnO	Galβ-4GlcNAcβ-3Galβ-4GlcNAcβ-3Galβ-4GlcNAcβ-3Galβ-4Glc-DH	G85735NR
123	Orsay-5-AO	GlcNAcβ-6 │ Gal-AO │ Galβ-3GlcNAcβ-3	G99775NW
124	Orsay-6-AO	Galβ-4GlcNAcβ-6 │ Gal-AO │ Galβ-3GlcNAcβ-3	G00594CD
125	Orsay-7-AO	Galβ-4GlcNAcβ-6 │ Gal-AO │ Galβ-4GlcNAcβ-3	G46885EU
126	LNH	Galβ-4GlcNAcβ-6 │ Galβ-4Glc-DH │ Galβ-3GlcNAcβ-3	G62056VT
127	iLNO	Galβ-3GlcNAcβ-3Galβ-4GlcNAcβ-6 │ Galβ-4Glc-DH │ Galβ-3GlcNAcβ-3	G16900UB
128	iLNO-AD	Galβ-3GlcNAcβ-3Galβ-4GlcNAcβ-6 │ Galβ-4Glc-AD │ Galβ-3GlcNAcβ-3	G16900UB
129	LND	Galβ-4GlcNAcβ-6 │ Galβ-4GlcNAcβ-6 │ │ Galβ-3GlcNAcβ-3 Galβ-4Glc-DH │ Galβ-3GlcNAcβ-3	G06511XS
130	LNnH	Galβ-4GlcNAcβ-6 │ Galβ-4Glc-DH │ Galβ-4GlcNAcβ-3	G54021WX
131	MFiLNO-IV-AD	Galβ-3GlcNAcβ-3Galβ-4GlcNAcβ-6 │ │ Fucα-3 Galβ-4Glc-AD │ Galβ-3GlcNAcβ-3	G48120WX
132	DFiLNO	Galβ-3GlcNAcβ-3Galβ-4GlcNAcβ-6 │ │ Fucα-3 Galβ-4Glc-DH │ Fucα-2Galβ-3GlcNAcβ-3	G41868HL
133	DFiLNO-AD	Galβ-3GlcNAcβ-3Galβ-4GlcNAcβ-6 │ │ Fucα-3 Galβ-4Glc-AD │ Fucα-2Galβ-3GlcNAcβ-3	G41868HL
134	TFiLNO(1-2,2,3)	Fucα-2Galβ-3GlcNAcβ-3Galβ-4GlcNAcβ-6 │ │ Fucα-3 Galβ-4Glc-DH │ Fucα-2Galβ-3GlcNAcβ-3	G22402PS
135	TFiLNO(1-2,2,3)-AD	Fucα-2Galβ-3GlcNAcβ-3Galβ-4GlcNAcβ-6 │ │ Fucα-3 Galβ-4Glc-AD │ Fucα-2Galβ-3GlcNAcβ-3	G22402PS
136	Nonaosylceramide	GlcNAcβ-6 │ GlcNAcβ-6 Galβ-4GlcNAcβ-3Galβ-4Glcβ-Cer │ │ Galβ-4GlcNAcβ-3 │ GlcNAcβ-3	G36571WY
137	I-octaosylceramide	Galβ-4GlcNAcβ-6 │ Galβ-4GlcNAcβ-3Galβ-4Glcβ-Cer │ Galβ-4GlcNAcβ-3	G98726UE
138	H3 (with H3-Fuc)*	Fucα-2Galβ-4GlcNAcβ-6 │ Galβ-4GlcNAcβ-3Galβ-4Glc-Cer │ Fucα-2Galβ-4GlcNAcβ-3	G41082WI
139	Ad (with Ad+Fuc)*	GalNAcα-3Galβ-4GlcNAcβ-6 │ │ Fucα-2 Galβ-4GlcNAcβ-3Galβ-4Glcβ-Cer │ GalNAcα-3Galβ-4GlcNAcβ-3Galβ-4GlcNAcβ-3 │ Fucα-2	G79776GW
140	I-dodecaosylceramide	Galβ-4GlcNAcβ-6 │ Galβ-4GlcNAcβ-6 Galβ-4GlcNAcβ-3Galβ-4Glcβ-Cer │ │ Galβ-4GlcNAcβ-3 │ Galβ-4GlcNAcβ-3	G75919PR
141	I-hexadecaosylceramide	Galβ-4GlcNAcβ-6 │ Galβ-4GlcNAcβ-6 Galβ-4GlcNAcβ-3Galβ-4Glcβ-Cer │ │ Galβ-4GlcNAcβ-6 Galβ-4GlcNAcβ-3 │ │ Galβ-4GlcNAcβ-3 │ Galβ-4GlcNAcβ-3	G09960SS
142	I-eicosaosylceramide	Galβ-4GlcNAcβ-6 │ Galβ-4GlcNAcβ-6 Galβ-4GlcNAcβ-3Galβ-4Glcβ-Cer │ │ Galβ-4GlcNAcβ-6 Galβ-4GlcNAcβ-3 │ │ Galβ-4GlcNAcβ-6 Galβ-4GlcNAcβ-3 │ │ Galβ-4GlcNAcβ-3 │ Galβ-4GlcNAcβ-3	G15713JH
143	B-like decaosylceramide	Galα-3Galβ-4GlcNAcβ-6 │ Galβ-4GlcNAcβ-3Galβ-4Glcβ-Cer │ Galα-3Galβ-4GlcNAcβ-3	G14974EY
144	B-like pentadecaosylceramide	Galα-3Galβ-4GlcNAcβ-6 │ Galα-3Galβ-4GlcNAcβ-6 Galβ-4GlcNAcβ-3Galβ-4Glcβ-Cer │ │ Galβ-4GlcNAcβ-3 │ Galα-3Galβ-4GlcNAcβ-3	G43365VM
145	B-like eicosaosylceramide	Galα-3Galβ-4GlcNAcβ-6 │ Galα-3Galβ-4GlcNAcβ-6 Galβ-4GlcNAcβ-3Galβ-4Glcβ-Cer │ │ Galα-3Galβ-4GlcNAcβ-6 Galβ-4GlcNAcβ-3 │ │ Galβ-4GlcNAcβ-3 │ Galα-3Galβ-4GlcNAcβ-3	G12460AY
146	B-like pentaeicosaosylceramide	Galα-3Galβ-4GlcNAcβ-6 │ Galα-3Galβ-4GlcNAcβ-6 Galβ-4GlcNAcβ-3Galβ-4Glcβ-Cer │ │ Galα-3Galβ-4GlcNAcβ-6 Galβ-4GlcNAcβ-3 │ │ Galα-3Galβ-4GlcNAcβ-6 Galβ-4GlcNAcβ-3 │ │ Galβ-4GlcNAcβ-3 │ Galα-3Galβ-4GlcNAcβ-3	G28658YC
147	pLNFH-IV	Galβ-3GlcNAcβ-3Galβ-4GlcNAcβ-3Galβ-4Glc-DH │ Fucα-3	G25471IM
148	DFpLNH-II	Galβ-3GlcNAcβ-3Galβ-4GlcNAcβ-3Galβ-4Glc-DH │ │ Fucα-4 Fucα-3	G66892DM
149	TFpLNH-I	Fucα-2Galβ-3GlcNAcβ-3Galβ-4GlcNAcβ-3Galβ-4Glc-DH │ │ Fucα-4 Fucα-3	G50182HI
150	MFLNH-III	Galβ-4GlcNAcβ-6 │ │ Fucα-3 Galβ-4Glc-DH │ Galβ-3GlcNAcβ-3	G58399HX
151	DFLNH(b)	Galβ-4GlcNAcβ-6 │ │ Fucα-3 Galβ-4Glc-DH │ Galβ-3GlcNAcβ-3 │ Fucα-4	G32679VL
152	DFLNH(c)	Galβ-4GlcNAcβ-6 │ Galβ-4Glc-DH │ Fucα-2Galβ-3GlcNAcβ-3 │ Fucα-4	G17140YY
153	DFLNH(a)	Galβ-4GlcNAcβ-6 │ │ Fucα-3 Galβ-4Glc-DH │ Fucα-2Galβ-3GlcNAcβ-3	G42436GS
154	TFLNH	Galβ-4GlcNAcβ-6 │ │ Fucα-3 Galβ-4Glc-DH │ Fucα-2Galβ-3GlcNAcβ-3 │ Fucα-4	G51855ZY
155	MFiLNO-IV	Galβ-3GlcNAcβ-3Galβ-4GlcNAcβ-6 │ │ Fucα-3 Galβ-4Glc-DH │ Galβ-3GlcNAcβ-3	G48120WX
156	TFiLNO	Galβ-3GlcNAcβ-3Galβ-4GlcNAcβ-6 │ │ │ Fucα-4 Fucα-3 Galβ-4Glc-DH │ Galβ-3GlcNAcβ-3 │ Fucα-4	G32773JJ
157	MFLND	Galβ-4GlcNAcβ-6 │ │ Fucα-3 Galβ-4GlcNAcβ-6 │ │ Galβ-3GlcNAcβ-3 Galβ-4Glc-DH │ Galβ-3GlcNAcβ-3	G94431LX
158	MFLNnH(a)	Galβ-4GlcNAcβ-6 │ │ Fucα-3 Galβ-4Glc-DH │ Galβ-4GlcNAcβ-3	G09962WA
159	DFLNnH	Galβ-4GlcNAcβ-6 │ │ Fucα-3 Galβ-4Glc-DH │ Galβ-4GlcNAcβ-3 │ Fucα-3	G63053GR
160	B-III dodecaosylceramide	Galα-3Galβ-4GlcNAcβ-6 │ │ Fucα-2 Galβ-4GlcNAcβ-3Galβ-4Glcβ-Cer │ Galα-3Galβ-4GlcNAcβ-3 │ Fucα-2	G15059WI
161	B-IV tetradecaosylceramide	Galα-3Galβ-4GlcNAcβ-6 │ │ Fucα-2 Galβ-4GlcNAcβ-3Galβ-4Glcβ-Cer │ Galα-3Galβ-4GlcNAcβ-3Galβ-4GlcNAcβ-3 │ Fucα-2	G20265RJ
162	Man2(α2)	Manα-2Man-DH	G29313LW
163	Man2(α3)	Manα-3Man-DH	G07490EK
164	Man2(α6)	Manα-6Man-DH	G51379UR
165	Man3(α3,α6)	Manα-6Man-DH │ Manα-3	G80926OA
166	Man5(α3,α6)	Manα-3 │ Manα-6Manα-6Man-DH │ Manα-3	G51964GO
167	Man1GN1	Manβ-4GlcNAc-DH	G24464VD
168	Man2GN1	Manα-3Manβ-4GlcNAc-DH	G47023PF
169	Man2aGN2	Manα-6Manβ-4GlcNAcβ-4GlcNAc-DH	G05108UT
170	Man3GN2	Manα-6 │ Manβ-4GlcNAcβ-4GlcNAc-DH │ Manα-3	G20624LQ
171	Man4aGN2	Manα-3Manα-6 │ Manβ-4GlcNAcβ-4GlcNAc-DH │ Manα-3	G40915GX
172	Man4bGN2	Manα-6 │ Manα-3Manα-6 │ Manβ-4GlcNAcβ-4GlcNAc-DH	G56756FT
173	Man5GN2	Manα-6 │ Manα-3Manα-6 │ Manβ-4GlcNAcβ-4GlcNAc-DH │ Manα-3	G03652TR
174	Man6GN2	Manα-6 │ Manα-3Manα-6 │ Manβ-4GlcNAcβ-4GlcNAc-DH │ Manα-2Manα-3	G19747OA
175	Man7(D1)GN2	Manα-6 │ Manα-3Manα-6 │ Manβ-4GlcNAcβ-4GlcNAc-DH │ Manα-2Manα-2Manα-3	G40198OD
176	Man7(D1)GN2-AO	Manα-6 │ Manα-3Manα-6 │ Manβ-4GlcNAcβ-4GlcNAc-AO │ Manα-2Manα-2Manα-3	G40198OD
177	Man7(D3)GN2	Manα-2Manα-6 │ Manα-3Manα-6 │ Manβ-4GlcNAcβ-4GlcNAc-DH │ Manα-2Manα-3	G86053IC
178	Man8(D1D3)GN2	Manα-2Manα-6 │ Manα-3Manα-6 │ Manβ-4GlcNAcβ-4GlcNAc-DH │ Manα-2Manα-2Manα-3	G86385RC
179	Man9GN2	Manα-2Manα-6 │ Manα-2Manα-3Manα-6 │ Manβ-4GlcNAcβ-4GlcNAc-DH │ Manα-2Manα-2Manα-3	G56202TA
180	Man9GN2-AO	Manα-2Manα-6 │ Manα-2Manα-3Manα-6 │ Manβ-4GlcNAcβ-4GlcNAc-AO │ Manα-2Manα-2Manα-3	G56202TA
181	Glc1Man9GN2	Manα-2Manα-6 │ Manα-6 │ │ Manα-2Manα-3 Manβ-4GlcNAcβ-4GlcNAc-DH │ Glcα-3Manα-2Manα-2Manα-3	G82207VX
182	Glc1Man9GN2-AO	Manα-2Manα-6 │ Manα-6 │ │ Manα-2Manα-3 Manβ-4GlcNAcβ-4GlcNAc-AO │ Glcα-3Manα-2Manα-2Manα-3	G82207VX
183	Glc2Man7(D1)GN1-AO	Manα-6 │ Manα-3Manα-6 │ Manβ-4GlcNAc-AO │ Glcα-3Glcα-3Manα-2Manα-2Manα-3	G59454TE
184	Glc3Man7(D1)GN1-AO	Manα-6 │ Manα-3Manα-6 │ Manβ-4GlcNAc-AO │ Glcα-2Glcα-3Glcα-3Manα-2Manα-2Manα-3	G40350YP
185	Man3XylGN2	Manα-6 │ Xylβ-2Manβ-4GlcNAcβ-4GlcNAc-DH │ Manα-3	G80513FH
186	N1	Galβ-4GlcNAcβ-2Manα-6 Fucα-6 │ │ Manβ-4GlcNAcβ-4GlcNAc-DH │ Manα-3	G39893KL
187	N2	Manα-6 │ Manβ-4GlcNAcβ-4GlcNAc-DH │ Galβ-4GlcNAcβ-2Manα-3	G86386QT
188	N2	Manα-6 │ Manβ-4GlcNAcβ-4GlcNAc-DH │ Galβ-4GlcNAcβ-2Manα-3	G86386QT
189	N4	Galβ-4GlcNAcβ-2Manα-6 │ Manβ-4GlcNAcβ-4GlcNAc-DH │ Manα-3	G10106TL
190	GlcNac2Man3-AO	GlcNAcβ-2Manα-6 │ Man-AO │ GlcNAcβ-2Manα-3	G63059VZ
191	N3	GlcNAcβ-2Manα-6 Fucα-6 │ │ Galβ-4 Manβ-4GlcNAcβ-4GlcNAc-DH │ GlcNAcβ-2Manα-3	G17389UM
192	NGA2	GlcNAcβ-2Manα-6 │ Manβ-4GlcNAcβ-4GlcNAc-DH │ GlcNAcβ-2Manα-3	G88876JQ
193	NGA2B	GlcNAcβ-2Manα-6 │ GlcNAcβ-4Manβ-4GlcNAcβ-4GlcNAc-DH │ GlcNAcβ-2Manα-3	G76241TN
194	NGA3B	GlcNAcβ-2Manα-6 │ GlcNAcβ-4Manβ-4GlcNAcβ-4GlcNAc-DH │ GlcNAcβ-4Manα-3 │ GlcNAcβ-2	G45256SO
195	NGA4	GlcNAcβ-6 │ GlcNAcβ-2Manα-6 │ Manβ-4GlcNAcβ-4GlcNAc-DH │ GlcNAcβ-2Manα-3 │ GlcNAcβ-4	G91247WI
196	NGA5B	GlcNAcβ-2 │ GlcNAcβ-4Manα-6 │ │ GlcNAcβ-6 │ │ GlcNAcβ-4Manβ-4GlcNAcβ-4GlcNAc-DH │ GlcNAcβ-4Manα-3 │ GlcNAcβ-2	G01685IB
197	GNMan5BGN2	Manα-6 │ Manα-3Manα-6 │ GlcNAcβ-4Manβ-4GlcNAcβ-4GlcNAc-DH │ GlcNAcβ-2Manα-3	G98602UY
198	NA2	Galβ-4GlcNAcβ-2Manα-6 │ Manβ-4GlcNAcβ-4GlcNAc-DH │ Galβ-4GlcNAcβ-2Manα-3	G66741YQ
199	NA3	Galβ-4GlcNAcβ-2Manα-6 │ Manβ-4GlcNAcβ-4GlcNAc-DH │ Galβ-4GlcNAcβ-4Manα-3 │ Galβ-4GlcNAcβ-2	G24604HV
200	NA4	Galβ-4GlcNAcβ-6 │ Galβ-4GlcNAcβ-2Manα-6 │ Manβ-4GlcNAcβ-4GlcNAc-DH │ Galβ-4GlcNAcβ-4Manα-3 │ Galβ-4GlcNAcβ-2	G09568JT
201	Fuc-GlcNAc	Fucα-6GlcNAc-DH	G46208LD
202	Man3FGN2	Manα-6 Fucα-6 │ │ Manβ-4GlcNAcβ-4GlcNAc-DH │ Manα-3	G45995IV
203	Man3FXylGN2	Manα-6 │ Xylβ-2Manα-4GlcNAcβ-4GlcNAc-DH │ │ Manα-3 Fucα-3	G89349EJ
204	NGA2F	GlcNAcβ-2Manα-6 Fucα-6 │ │ Manβ-4GlcNAcβ-4GlcNAc-DH │ GlcNAcβ-2Manα-3	G65984FE
205	NA2F	Galβ-4GlcNAcβ-2Manα-6 Fucα-6 │ │ Manβ-4GlcNAcβ-4GlcNAc-DH │ Galβ-4GlcNAcβ-2Manα-3	G00998NI
206	NA2F-AO	Galβ-4GlcNAcβ-2Manα-6 Fucα-6 │ │ Manβ-4GlcNAcβ-4GlcNAc-AO │ Galβ-4GlcNAcβ-2Manα-3	G00998NI
207	NA2FB	Galβ-4GlcNAcβ-2Manα-6 Fucα-6 │ │ GlcNAcβ-4Manβ-4GlcNAcβ-4GlcNAc-DH │ Galβ-4GlcNAcβ-2Manα-3	G74325TG
208	NA3-Lex	Galβ-4GlcNAcβ-2Manα-6 │ Fucα-3 Manβ-4GlcNAcβ-4GlcNAc-DH │ Galβ-4GlcNAcβ-4Manα-3 │ Galβ-4GlcNAcβ-2	G57601XR
209	Glc2Man-AO	Glcα-3Glcα-3Man-AO	G42254JC
210	Glc2Man2-AO	Glcα-3Glcα-3Manα-2Man-AO	G88860KA
211	Glc2Man3-AO	Glcα-3Glcα-3Manα-2Manα-2Man-AO	G66733GQ
212	(6P)Man5GN2.AO	P-6Manα-6 │ Manα-6 │ │ Manα-3 Manβ-4GlcNAcβ-4GlcNAc-AO │ Manα-3 P-6Manα-6 │ Manα-6 │ │ Manα-3 Manβ-4GlcNAcβ-4GlcNAc-AO │ Manα-2Manα-3	G90966QP G88621MY
213	(6P)Man6GN2.AO	P-6Manα-6 │ Manα-6 │ │ Manα-3 Manβ-4GlcNAcβ-4GlcNAc-AO │ Manα-2Manα-3	G88621MY
214	SM3	SU-3Galβ-4Glcβ-Cer	G20044TD
215	Asialo-GM2	GalNAcβ-4Galβ-4Glcβ-Cer	G90562PB
216	SB2	SU-3GalNAcβ-4Galβ-4Glcβ-Cer │ SU-3	G28868PL
217	Asialo-GM1	Galβ-3GalNAcβ-4Galβ-4Glcβ-Cer	G21856LC
218	Asialo-GM1-Tetra	Galβ-3GalNAcβ-4Galβ-4Glc-DH	G00407UJ
219	SM1a	Galβ-3GalNAcβ-4Galβ-4Glcβ-Cer │ SU-3	G59508TM
220	SB1a	SU-3Galβ-3GalNAcβ-4Galβ-4Glcβ-Cer │ SU-3	G63813EJ
221	GalNAc-Ser	GalNAcα-Ser-DH	G57321FI
222	GalNAc-Thr	GalNAcα-Thr-DH	G57321FI
223	GalNAcα-3GalNAc	GalNAcα-3GalNAc-DH	G45388GV
224	Galβ-3GalNAc	Galβ-3GalNAc-DH	G78436BB
225	Galβ-3GalNAc-AO	Galβ-3GalNAc-AO	G78436BB
226	Galβ-6GalNAc	Galβ-6GalNAc-DH	G27589TC
227	Galβ-6GalNAc-AO	Galβ-6GalNAc-AO	G27589TC
228	Man-Ser	Manα-Ser-DH	G61491DK
229	Man-Ser-Succ	Manα-Ser-Succ-DH	G61491DK
230	Man-Thr	Manα-Thr-DH	G61491DK
231	Man-Thr-Succ	Manα-Thr-Succ-DH	G61491DK
232	A8/1	GlcNAcα-4Galβ-OX	G94473FP
233	A8/2	SU-6 │ Fucα-3GlcNAcβ-OY	G82872XE
234	A15/1	SU-6GlcNAcβ-OY	G17441VE
235	A15/3	GlcNAcα-4Galβ-3Galβ-OX │ Fucα-2	G56757GN
236	B13/a	GlcAβ-3Galβ-3GlcNAcβ-OX	G83866MJ
237	Notch-1	Fucα-Thr-DH	G96881BQ
238	Notch-2	GlcNAcβ-3Fucα-Thr	G26238GL
239	Notch-3	Galβ-4GlcNAcβ-3Fucα-Thr-DH	G60605ZN
240	XylGlc-AO	Xylα-3Glc-AO	G61224OH
241	Xyl2Glc-AO	Xylα-3Xylα-3Glc-AO	G86535WT
242	GlcNAcβ-3Fuc-AO	GlcNAcβ-3Fuc-AO	G85661BQ
243	GlcNAcβ1-2Fuc-AO	GlcNAcβ-2Fuc-AO	G32795LG
244	GlcNAcβ1-4Fuc-AO	GlcNAcβ-4Fuc-AO	G10008BD
245	GlcNAcβ-2Man-AO	GlcNAcβ-2Man-AO	G65609XC
246	Hep-2-AO*	SU-2 │ ΔUA-4GlcNS-AO │ SU-6	G01871HO
247	Hep-4-AO*	SU-2 │ ΔUA-4GlcNSα-4IdoAα-4GlcNS-AO │ │ │ SU-6 SU-2 SU-6	G58161DR
248	Hep-6-AO*	SU-2 │ ΔUA-4GlcNSα-4IdoAα-4GlcNSα-4IdoAα-4GlcNS-AO │ │ │ │ │ SU-6 SU-2 SU-6 SU-2 SU-6	G23622XF
249	Hep-8-AO*	SU-2 │ ΔUA-4GlcNSα-4IdoAα-4GlcNSα-4IdoAα-4GlcNSα-4IdoAα-4GlcNS-DH │ │ │ │ │ │ │ SU-6 SU-2 SU-6 SU-2 SU-6 SU-2 SU-6	G73721GC
250	Hep-10-AO*	SU-2 │ ΔUA-4GlcNSα-4IdoAα-4GlcNSα-4IdoAα-4GlcNS-AO │ │ │ │ │ SU-6 SU-2 SU-6 SU-2 SU-6	G10593KB
251	Hep-12-AO*	SU-2 │ ΔUA-4GlcNSα-4IdoAα-4GlcNSα-4IdoAα-4GlcNSα-4IdoAα-4GlcNSα-4IdoAα-4GlcNSα-4IdoAα-4GlcNS-AO │ │ │ │ │ │ │ │ │ │ │ SU-6 SU-2 SU-6 SU-2 SU-6 SU-2 SU-6 SU-2 SU-6 SU-2 SU-6	G28885LI
252	Hep-14-AO*	SU-2 │ ΔUA-4GlcNSα-4IdoAα-4GlcNSα-4IdoAα-4GlcNSα-4IdoAα-4GlcNSα-4IdoAα-4GlcNSα-4IdoAα-4GlcNSα-4IdoAα-4GlcNS-AO │ │ │ │ │ │ │ │ │ │ │ │ │ SU-6 SU-2 SU-6 SU-2 SU-6 SU-2 SU-6 SU-2 SU-6 SU-2 SU-6 SU-2 SU-6	G93186IG
253	Hep-16-AO*	SU-2 │ ΔUA-4GlcNSα-4IdoAα-4GlcNSα-4IdoAα-4GlcNSα-4IdoAα-4GlcNSα-4IdoAα-4GlcNSα-4IdoAα-4GlcNSα-4IdoAα-4GlcNSα-4IdoAα-4GlcNS-AO │ │ │ │ │ │ │ │ │ │ │ │ │ │ │ SU-6 SU-2 SU-6 SU-2 SU-6 SU-2 SU-6 SU-2 SU-6 SU-2 SU-6 SU-2 SU-6 SU-2 SU-6	G63800GK
254	Hep-18-AO*	SU-2 │ ΔUA-4GlcNSα-4IdoAα-4GlcNSα-4IdoAα-4GlcNSα-4IdoAα-4GlcNSα-4IdoAα-4GlcNSα-4IdoAα-4GlcNSα-4IdoAα-4GlcNSα-4IdoAα-4GlcNSα-4IdoAα-4GlcNS-AO │ │ │ │ │ │ │ │ │ │ │ │ │ │ │ │ │ SU-6 SU-2 SU-6 SU-2 SU-6 SU-2 SU-6 SU-2 SU-6 SU-2 SU-6 SU-2 SU-6 SU-2 SU-6 SU-2 SU-6	G39322DH
255	Hep-20-AO*	SU-2 │ ΔUA-4GlcNSα-4IdoAα-4GlcNSα-4IdoAα-4GlcNSα-4IdoAα-4GlcNSα-4IdoAα-4GlcNSα-4IdoAα-4GlcNSα-4IdoAα-4GlcNSα-4IdoAα-4GlcNSα-4IdoAα-4GlcNSα-4IdoAα-4GlcNS-AO │ │ │ │ │ │ │ │ │ │ │ │ │ │ │ │ │ │ │ SU-6 SU-2 SU-6 SU-2 SU-6 SU-2 SU-6 SU-2 SU-6 SU-2 SU-6 SU-2 SU-6 SU-2 SU-6 SU-2 SU-6 SU-2 SU-6	G66524OT
256	GN2-AO	GlcNAcβ-4GlcNAc-AO	G07982RO
257	GN3	GlcNAcβ-4GlcNAcβ-4GlcNAc-DH	G81262CB
258	GN3-AO	GlcNAcβ-4GlcNAcβ-4GlcNAc-AO	G81262CB
259	GN4-AO*	GlcNAcβ-4GlcNAcβ-4GlcNAcβ-4GlcNAc-AO	G98511QW
260	GN5-AO*	GlcNAcβ-4GlcNAcβ-4GlcNAcβ-4GlcNAcβ-4GlcNAc-AO	G90142YY
261	GN7-AO*	GlcNAcβ-4GlcNAcβ-4GlcNAcβ-4GlcNAcβ-4GlcNAcβ-4GlcNAcβ-4GlcNAc-AO	G45618KR
262	GN8-AO*	GlcNAcβ-4GlcNAcβ-4GlcNAcβ-4GlcNAcβ-4GlcNAcβ-4GlcNAcβ-4GlcNAcβ-4GlcNAc-AO	G92110HD
263	GlcN4-AO (chitosan)	GlcNβ-4GlcNβ-4GlcNβ-4GlcN-AO	G16905EJ
264	GlcN5-AO (chitosan)	GlcNβ-4GlcNβ-4GlcNβ-4GlcNβ-4GlcN-AO	G19249DC
265	GlcN6-AO (chitosan)	GlcNβ-4GlcNβ-4GlcNβ-4GlcNβ-4GlcNβ-4GlcN-AO	G40222HN
266	GlcNAc2(1-6)-AO	GlcNACβ-6GlcNAc-AO	G33817CT
267	Malto-2-AO	Glcα-4Glc-AO	G41366RG
268	Malto-3-AO	Glcα-4Glcα-4Glc-AO	G33575EC
269	Malto-4-AO	Glcα-4Glcα-4Glcα-4Glc-AO	G78800HY
270	Malto-6-AO	Glcα-4Glcα-4Glcα-4Glcα-4Glcα-4Glc-AO	G03116ET
271	Malto-7-AO	Glcα-4Glcα-4Glcα-4Glcα-4Glcα-4Glcα-4Glc-AO	G49764YU
272	Malto-8-AO*	Glcα-4Glcα-4Glcα-4Glcα-4Glcα-4Glcα-4Glcα-4Glc-AO	G59303OX
273	Malto-9-AO*	Glcα-4Glcα-4Glcα-4Glcα-4Glcα-4Glcα-4Glcα-4Glcα-4Glc-AO	G25434YA
274	Malto-10-AO*	Glcα-4Glcα-4Glcα-4Glcα-4Glcα-4Glcα-4Glcα-4Glcα-4Glcα-4Glc-AO	G04793KB
275	Malto-11-AO*	Glcα-4Glcα-4Glcα-4Glcα-4Glcα-4Glcα-4Glcα-4Glcα-4Glcα-4Glcα-4Glc-AO	G88822KL
276	Malto-12-AO*	Glcα-4Glcα-4Glcα-4Glcα-4Glcα-4Glcα-4Glcα-4Glcα-4Glcα-4Glcα-4Glcα-4Glc-AO	G85465ZH
277	Malto-13-AO*	Glcα-4Glcα-4Glcα-4Glcα-4Glcα-4Glcα-4Glcα-4Glcα-4Glcα-4Glcα-4Glcα-4Glcα-4Glc-AO	G86630CJ
278	Malto-2	Glcα-4Glc-DH	G41366RG
279	Malto-3	Glcα-4Glcα-4Glc-DH	G33575EC
280	Malto-4	Glcα-4Glcα-4Glcα-4Glc-DH	G78800HY
281	Malto-6	Glcα-4Glcα-4Glcα-4Glcα-4Glcα-4Glc-DH	G03116ET
282	Malto-7	Glcα-4Glcα-4Glcα-4Glcα-4Glcα-4Glcα-4Glc-DH	G49764YU
283	Dext-2-AO	Glcα-6Glc-AO	G39326SA
284	Dext-3-AO	Glcα-6Glcα-6Glc-AO	G33569DD
285	Dext-4-AO	Glcα-6Glcα-6Glcα-6Glc-AO	G86640EE
286	Dext-5-AO*	Glcα-6Glcα-6Glcα-6Glcα-6Glc-AO	G42008QK
287	Dext-6-AO*	Glcα-6Glcα-6Glcα-6Glcα-6Glcα-6Glc-AO	G73348SI
288	Dext-8-AO*	Glcα-6Glcα-6Glcα-6Glcα-6Glcα-6Glcα-6Glcα-6Glc-AO	G39376AB
289	Dext-9-AO*	Glcα-6Glcα-6Glcα-6Glcα-6Glcα-6Glcα-6Glcα-6Glcα-6Glc-AO	G16611XN
290	Dext-10-AO*	Glcα-6Glcα-6Glcα-6Glcα-6Glcα-6Glcα-6Glcα-6Glcα-6Glcα-6Glc-AO	G13237DH
291	Dext-11-AO*	Glcα-6Glcα-6Glcα-6Glcα-6Glcα-6Glcα-6Glcα-6Glcα-6Glcα-6Glcα-6Glc-AO	G21485BC
292	Dext-12-AO*	Glcα-6Glcα-6Glcα-6Glcα-6Glcα-6Glcα-6Glcα-6Glcα-6Glcα-6Glcα-6Glcα-6Glc-AO	G48520ZB
293	Dext-13-AO*	Glcα-6Glcα-6Glcα-6Glcα-6Glcα-6Glcα-6Glcα-6Glcα-6Glcα-6Glcα-6Glcα-6Glcα-6Glc-AO	G84102VI
294	Dext-2	Glcα-6Glc-DH	G39326SA
295	Dext-3	Glcα-6Glcα-6Glc-DH	G33569DD
296	Dext-4	Glcα-6Glcα-6Glcα-6Glc-DH	G86640EE
297	Dext-6*	Glcα-6Glcα-6Glcα-6Glcα-6Glcα-6Glc-DH	G73348SI
298	Dext-7*	Glcα-6Glcα-6Glcα-6Glcα-6Glcα-6Glcα-6Glc-DH	G00936LV
299	Lam-2-AO	Glcβ-3Glc-AO	G52148JS
300	Lam-3-AO	Glcβ-3Glcβ-3Glc-AO	G44414OJ
301	Lam-4-AO	Glcβ-3Glcβ-3Glcβ-3Glc-AO	G45140IE
302	Lam-5-AO	Glcβ-3Glcβ-3Glcβ-3Glcβ-3Glc-AO	G59360UC
303	Lam-6-AO*	Glcβ-3Glcβ-3Glcβ-3Glcβ-3Glcβ-3Glc-AO	G28165JK
304	Lam-7-AO	Glcβ-3Glcβ-3Glcβ-3Glcβ-3Glcβ-3Glcβ-3Glc-AO	G81788HU
305	Curd-8-AO*	Glcβ-3Glcβ-3Glcβ-3Glcβ-3Glcβ-3Glcβ-3Glcβ-3Glc-AO	G37467FA
306	Curd-9-AO*	Glcβ-3Glcβ-3Glcβ-3Glcβ-3Glcβ-3Glcβ-3Glcβ-3Glcβ-3Glc-AO	G02401HG
307	Curd-10-AO*	Glcβ-3Glcβ-3Glcβ-3Glcβ-3Glcβ-3Glcβ-3Glcβ-3Glcβ-3Glcβ-3Glc-AO	G47594QI
308	Curd-11-AO*	Glcβ-3Glcβ-3Glcβ-3Glcβ-3Glcβ-3Glcβ-3Glcβ-3Glcβ-3Glcβ-3Glcβ-3Glc-AO	G89899RZ
309	Curd-12-AO*	Glcβ-3Glcβ-3Glcβ-3Glcβ-3Glcβ-3Glcβ-3Glcβ-3Glcβ-3Glcβ-3Glcβ-3Glcβ-3Glc-AO	G17807TO
310	Curd-13-AO*	Glcβ-3Glcβ-3Glcβ-3Glcβ-3Glcβ-3Glcβ-3Glcβ-3Glcβ-3Glcβ-3Glcβ-3Glcβ-3Glcβ-3Glc-AO	G76359NE
311	Lam-2	Glcβ-3Glc-DH	G52148JS
312	Lam-3	Glcβ-3Glcβ-3Glc-DH	G44414OJ
313	Lam-6*	Glcβ-3Glcβ-3Glcβ-3Glcβ-3Glcβ-3Glc-DH	G28165JK
314	Lam-7	Glcβ-3Glcβ-3Glcβ-3Glcβ-3Glcβ-3Glcβ-3Glc-DH	G81788HU
315	Cello-3-AO	Glcβ-4Glcβ-4Glc-AO	G41078PD
316	Cello-4-AO	Glcβ-4Glcβ-4Glcβ-4Glc-AO	G65718MY
317	Cello-5-AO*	Glcβ-4Glcβ-4Glcβ-4Glcβ-4Glc-AO	G49725SZ
318	Cello-6-AO*	Glcβ-4Glcβ-4Glcβ-4Glcβ-4Glcβ-4Glc-AO	G22490RY
319	Cello-7-AO*	Glcβ-4Glcβ-4Glcβ-4Glcβ-4Glcβ-4Glcβ-4Glc-AO	G97077OZ
320	Cello-8-AO*	Glcβ-4Glcβ-4Glcβ-4Glcβ-4Glcβ-4Glcβ-4Glcβ-4Glc-AO	G49540SV
321	Cello-9-AO*	Glcβ-4Glcβ-4Glcβ-4Glcβ-4Glcβ-4Glcβ-4Glcβ-4Glcβ-4Glc-AO	G89083OA
322	Cello-10-AO*	Glcβ-4Glcβ-4Glcβ-4Glcβ-4Glcβ-4Glcβ-4Glcβ-4Glcβ-4Glcβ-4Glc-AO	G74022VE
323	Cello-11-AO*	Glcβ-4Glcβ-4Glcβ-4Glcβ-4Glcβ-4Glcβ-4Glcβ-4Glcβ-4Glcβ-4Glcβ-4Glc-AO	G10534ET
324	Cello-12-AO*	Glcβ-4Glcβ-4Glcβ-4Glcβ-4Glcβ-4Glcβ-4Glcβ-4Glcβ-4Glcβ-4Glcβ-4Glcβ-4Glc-AO	G66324UC
325	Cello-13-AO*	Glcβ-4Glcβ-4Glcβ-4Glcβ-4Glcβ-4Glcβ-4Glcβ-4Glcβ-4Glcβ-4Glcβ-4Glcβ-4Glcβ-4Glc-AO	G34839AN
326	Cellobiose	Glcβ-4Glc-DH	G12460QS
327	Pust-3-AO	Glcβ-6Glcβ-6Glc-AO	G87091WI
328	Pust-4-AO	Glcβ-6Glcβ-6Glcβ-6Glc-AO	G52763AS
329	Pust-5-AO	Glcβ-6Glcβ-6Glcβ-6Glcβ-6Glc-AO	G54780QZ
330	Pust-6-AO	Glcβ-6Glcβ-6Glcβ-6Glcβ-6Glcβ-6Glc-AO	G52505EM
331	Pust-7-AO*	Glcβ-6Glcβ-6Glcβ-6Glcβ-6Glcβ-6Glcβ-6Glc-AO	G37879VE
332	Pust-8-AO*	Glcβ-6Glcβ-6Glcβ-6Glcβ-6Glcβ-6Glcβ-6Glcβ-6Glc-AO	G85252SY
333	Pust-9-AO*	Glcβ-6Glcβ-6Glcβ-6Glcβ-6Glcβ-6Glcβ-6Glcβ-6Glcβ-6Glc-AO	G47833CT
334	Pust-10-AO*	Glcβ-6Glcβ-6Glcβ-6Glcβ-6Glcβ-6Glcβ-6Glcβ-6Glcβ-6Glcβ-6Glc-AO	G20094BR
335	Pust-11-AO*	Glcβ-6Glcβ-6Glcβ-6Glcβ-6Glcβ-6Glcβ-6Glcβ-6Glcβ-6Glcβ-6Glcβ-6Glc-AO	G84174KV
336	Pust-15-AO*	Glcβ-6Glcβ-6Glcβ-6Glcβ-6Glcβ-6Glcβ-6Glcβ-6Glcβ-6Glcβ-6Glcβ-6Glcβ-6Glcβ-6Glcβ-6Glcβ-6Glc-AO	G44062ZH
337	Pust-15a-AO	Glcβ-6Glcβ-6Glcβ-6Glcβ-6Glcβ-6Glcβ-6Glcβ-6Glcβ-6Glcβ-6Glcβ-6Glcβ-6Glcβ-6Glcβ-6Glcβ-6Glc-AO	G44062ZH
338	Kojibiose	Glcα-2Glc-DH	G86562DX
339	Cyano-2-AO	Glcα-2Glc-AO	G86562DX
340	Cyano-3-AO	Glcα-2Glcα-2Glc-AO	G62300UR
341	Cyano-4-AO	Glcα-2Glcα-2Glcα-2Glc-AO	G61681XZ
342	Cyano-5-AO	Glcα-2Glcα-2Glcα-2Glcα-2Glc-AO	G60080EX
343	Cyano-6-AO*	Glcα-2Glcα-2Glcα-2Glcα-2Glcα-2Glc-AO	G97485LN
344	Cyano-7-AO*	Glcα-2Glcα-2Glcα-2Glcα-2Glcα-2Glcα-2Glc-AO	G92944JP
345	Cyano-9-AO*	Glcα-2Glcα-2Glcα-2Glcα-2Glcα-2Glcα-2Glcα-2Glcα-2Glc-AO	G02032CC
346	Nigerose	Glcα-3Glc-DH	G56660NC
347	Nigerose-AO	Glcα-3Glc-AO	G56660NC
348	Poria-3-AO	Glcα-3Glcα-3Glc-AO	G54604OG
349	Poria-4-AO	Glcα1-3Glcα1-3Glcα1-3Glc-AO	G99708XO
350	Poria-5-AO	Glcα-3Glcα-3Glcα-3Glcα-3Glc-AO	G33834HE
351	Poria-6-AO	Glcα-3Glcα-3Glcα-3Glcα-3Glcα-3Glc-AO	G00736XN
352	Poria-7-AO	Glcα-3Glcα-3Glcα-3Glcα-3Glcα-3Glcα-3Glc-AO	G11787AF
353	Poria-8-AO*	Glcα-3Glcα-3Glcα-3Glcα-3Glcα-3Glcα-3Glcα-3Glc-AO	G09921EA
354	Poria-9-AO*	Glcα-3Glcα-3Glcα-3Glcα-3Glcα-3Glcα-3Glcα-3Glcα-3Glc-AO	G05698ZI
355	Poria-10-AO*	Glcα-3Glcα-3Glcα-3Glcα-3Glcα-3Glcα-3Glcα-3Glcα-3Glα-3Glc-AO	G07079VC
356	Poria-11-AO*	Glcα-3Glcα-3Glcα-3Glcα-3Glcα-3Glcα-3Glcα-3Glcα-3Glα-3Glcα-3Glc-AO	G10484MA
357	Poria-12-AO*	Glcα-3Glcα-3Glcα-3Glcα-3Glcα-3Glcα-3Glcα-3Glcα-3Glα-3Glcα-3Glcα-3Glc-AO	G85852IT
358	Poria-13-AO*	Glcα-3Glcα-3Glcα-3Glcα-3Glcα-3Glcα-3Glcα-3Glcα-3Glα-3Glcα-3Glcα-3Glcα-3Glc-AO	G64473RB
359	i-Pano-3-AO	Glcα-4Glcα-6Glc-AO	G07348OG
360	Pullu-4-AO	Glcα-6Glcα-4Glcα-4Glc-AO	G55967QW
361	Pullu-6-AO	Glcα-4Glcα-4Glcα-6Glcα-4Glcα-4Glc-AO	G78151IM
362	CβG-2-AO	Glcβ-2Glc-AO	G63873ID
363	CβG-3-AO	Glcβ-2Glcβ-2Glc-AO	G10430NG
364	CβG-4-AO	Glcβ-2Glcβ-2Glcβ-2Glc-AO	G21401UQ
365	CβG-5-AO*	Glcβ-2Glcβ-2Glcβ-2Glcβ-2Glc-AO	G52982UK
366	CβG-6-AO*	Glcβ-2Glcβ-2Glcβ-2Glcβ-2Glcβ-2Glc-AO	G13923FW
367	CβG-7-AO*	Glcβ-2Glcβ-2Glcβ-2Glcβ-2Glcβ-2Glcβ-2Glc-AO	G13975CX
368	CβG-8-AO*	Glcβ-2Glcβ-2Glcβ-2Glcβ-2Glcβ-2Glcβ-2Glcβ-2Glc-AO	G50790RU
369	CβG-10-AO*	Glcβ-2Glcβ-2Glcβ-2Glcβ-2Glcβ-2Glcβ-2Glcβ-2Glcβ-2Glcβ-2Glc-AO	G30846SA
370	CβG-11-AO*	Glcβ-2Glcβ-2Glcβ-2Glcβ-2Glcβ-2Glcβ-2Glcβ-2Glcβ-2Glcβ-2Glcβ-2Glc-AO	G22031CK
371	CβG-12-AO*	Glcβ-2Glcβ-2Glcβ-2Glcβ-2Glcβ-2Glcβ-2Glcβ-2Glcβ-2Glcβ-2Glcβ-2Glcβ-2Glc-AO	G54563TN
372	CβG-13-AO*	Glcβ-2Glcβ-2Glcβ-2Glcβ-2Glcβ-2Glcβ-2Glcβ-2Glcβ-2Glcβ-2Glcβ-2Glcβ-2Glcβ-2Glc-AO	G73670AS
373	Barley-3-AO	Glcβ-4Glcβ-3Glc-AO	G25144YW
374	Barley-3a-AO	Glcβ-3Glcβ-4Glc-AO	G70151NU
375	Barley-3b-AO	Glcβ-4Glcβ-3Glc-AO	G25144YW
376	Barley-4a-AO	Glcβ-3Glcβ-4Glcβ-4Glc-AO	G40028TR
377	Barley-4b-AO	Glcβ-4Glcβ-4Glcβ-3Glc-AO	G03074ZG
378	Barley-5-AO*	Glcβ-4Glcβ-4Glcβ-4Glcβ-3Glc-AO	G38036YP
379	Barley-5a-AO	Glcβ-3Glcβ-4Glcβ-6Glcβ-4Glc-AO	G03985SG
380	Barley-6-AO*	(Glcβ-3/4Glcβ)2-4Glcβ-3Glc-AO	G70453EL
381	Barley-6a-AO	Glcβ-3Glcβ-4Glcβ-6Glcβ-4Glcβ-3Glc-AO; and Glcβ-3Glcβ-4Glcβ-4Glcβ-4Glcβ-3Glc-AO (ratio ~1:1)	G19625CF G17119OZ
382	Barley-8-AO*	(Glcβ-4/3Glcβ)3-4Glcβ-3Glc-AO	G39884NV
383	Barley-9-AO*	(Glcβ-4/3Glcβ)4-3Glc-AO	G81330VE
384	Barley-10-AO*	(Glcβ-4/3Glcβ)4-4Glcβ-3Glc-AO	G25123LE
385	Barley-11-AO*	(Glcβ-4/3Glcβ)5-3Glc-AO	G12314ZO
386	Barley-12-AO*	(Glcβ-4/3Glcβ)5-4Glcβ-3Glc-AO	G84562LP
387	Barley-13-AO*	(Glcβ-4/3Glcβ)6-3Glc-AO	G80842OU
388	Barley-14-AO*	(Glcβ-4/3Glcβ)6-4Glcβ-3Glc-AO	G51450PK
389	Barley-15-AO*	(Glcβ-4/3Glcβ)7-3Glc-AO	G02330UW
390	Barley-16-AO*	(Glcβ-4/3Glcβ)7-4Glcβ-3Glc-AO	G74548HF
391	Grifo-3-AO*	Glc3(β-3/β-6)-AO	N/A
392	Grifo-4-AO*	Glc4(β-3/β-6)-AO	N/A
393	Grifo-6-AO*	Glc6(β-3/β-6)-AO	N/A
394	Grifo-7-AO*	Glc7(β-3/β-6)-AO	N/A
395	Grifo-8-AO*	Glc8(β-3/β-6)-AO	N/A
396	Grifo-9-AO*	Glc9(β-3/β-6)-AO	N/A
397	Grifo-10-AO*	Glc10(β-3/β-6)-AO	N/A
398	Grifo-11-AO*	Glc11(β-3/β-6)-AO	N/A
399	Grifo-12-AO*	Glc12(β-3/β-6)-AO	N/A
400	Grifo-13-AO*	Glc13(β-3/β-6)-AO	N/A
401	Grifo-14-AO*	Glc14(β-3/β-6)-AO	N/A
402	Grifo-15-AO*	Glc15(β-3/β-6)-AO	N/A
403	Grifo-16-AO*	Glc16(β-3/β-6)-AO	N/A
404	Lentin-2-AO	Glc2(β-3/β-6)-AO	G67098NW
405	Lentin-3-AO	Glc3(β-3/β-6)-AO	N/A
406	Lentin-4-AO*	Glc4(β-3/β-6)-AO	N/A
407	Lentin-5-AO*	Glc5(β-3/β-6)-AO	N/A
408	Lentin-6-AO*	Glc6(β-3/β-6)-AO	N/A
409	Lentin-7-AO*	Glc7(β-3/β-6)-AO	N/A
410	Lentin-8-AO*	Glc8(β-3/β-6)-AO	N/A
411	Lentin-9-AO*	Glc9(β-3/β-6)-AO	N/A
412	Lentin-10-AO*	Glc10(β-3/β-6)-AO	N/A
413	Lentin-11-AO*	Glc11(β-3/β-6)-AO	N/A
414	Lentin-12-AO*	Glc12(β-3/β-6)-AO	N/A
415	Lentin-13-AO*	Glc13(β-3/β-6)-AO	N/A
416	NSG-11-AO*	Glcβ-3Glcβ-3Glcβ-3Glcβ-3Glcβ-3Glcβ-3Glcβ-3Glcβ-3Glcβ-3Glcβ-3Glc-AO	G89899RZ
417	HE-8-AO	Glcβ-3Glcβ-3Glcβ-3Glcβ-3Glcβ-3Glcβ-3Glcβ-3Glc-AO	G37467FA
418	HE-9-AO	Glcβ-3Glcβ-3Glcβ-3Glcβ-3Glcβ-3Glcβ-3Glcβ-3Glcβ-3Glc-AO	G02401HG
419	HE-10-AO	Glcβ-3Glcβ-3Glcβ-3Glcβ-3Glcβ-3Glcβ-3Glcβ-3Glcβ-3Glcβ-3Glc-AO	G47594QI
420	HE-9B7-AO	Glcβ-3Glcβ-3Glcβ-3Glcβ-3Glcβ-3Glcβ-3Glcβ-3Glc-AO │ Glcβ-6	G37927YI
421	HE-10B2-AO	Glcβ-3Glcβ-3Glcβ-3Glcβ-3Glcβ-3Glcβ-3Glcβ-3Glcβ-3Glc-AO │ Glcβ-6	G20249DD
422	HE-10B3-AO	Glcβ-3Glcβ-3Glcβ-3Glcβ-3Glcβ-3Glcβ-3Glcβ-3Glcβ-3Glc-AO │ Glcβ-6	G55512MQ
423	HE-10B5-AO	Glcβ-3Glcβ-3Glcβ-3Glcβ-3Glcβ-3Glcβ-3Glcβ-3Glcβ-3Glc-AO │ Glcβ-6	G50784KX
424	HE-10B7-AO	Glcβ-3Glcβ-3Glcβ-3Glcβ-3Glcβ-3Glcβ-3Glcβ-3Glcβ-3Glc-AO │ Glcβ-6	G44438BG
425	Gu-6B1/3-AO	Glcβ-3Glcα-3Glcβ-3Glc-AO │ │ Glcβ-6 Glcβ-6	G22277CS
426	HE-11B3/6-AO	Glcβ-3Glcβ-3Glcβ-3Glcβ-3Glcβ-3Glcβ-3Glcβ-3Glcβ-3Glc-AO │ │ Glcβ-6 Glcβ-6	G38565XH
427	Man4(β4)	Manβ-4Manβ-4Manβ-4Man-DH	G01132FQ
428	Man6(β4)	Manβ-4Manβ-4Manβ-4Manβ-4Manβ-4Man-DH	G33969TN
429	Xyl5(β4)	Xylβ-4Xylβ-4Xylβ-4Xylβ-4Xyl-DH	G17192MX
430	Xyl6(β4)	Xylβ-4Xylβ-4Xylβ-4Xylβ-4Xylβ-4Xyl-DH	G95210WK
431	Ara6(α5)	Araα-5Araα-5Araα-5Araα-5Araα-5Ara-DH	G06678GR
432	Ara7(α5)	Araα-5Araα-5Araα-5Araα-5Araα-5Araα-5Ara-DH	G08367GY
433	Gal	Gal-DH	G68158BT
434	Gal-AO	Gal-AO	G68158BT
435	GalNAc	GalNAc-DH	G27025MB
436	GalNAc-AO	GalNAc-AO	G27025MB
437	Glc	Glc-DH	G15021LG
438	Glc-AO	Glc-AO	G15021LG
439	GN	GlcNAc-DH	G64581RP
440	GN-AO	GlcNAc-AO	G64581RP
441	Man-AO	Man-AO	G70323CJ
442	Fuc	Fuc-DH	G82576YO
443	Fuc-AO	Fuc-AO	G82576YO
444	Rha	Rha-DH	G07006BT
445	Rha-AO	Rha-AO	G07006BT
446	Galα-6Glc-AO	Galα-6Glc-AO	G09165XB
447	(6P)-Glc-AO	P-6Glc-AO	G97131OU
448	(6P)-Man	P-6Man-DH	G56756HZ
449	(6P)-Man-AO	P-6Man-AO	G56756HZ
450	(6P)-Fructose-AO	P-6Fru-AO	G00100EG
451	SU-Tyr	SU-Tyr-DH	Non glycan
452	SU-Cholesterol	SU-Cholesterol	Non glycan
453	GN-Asn	GlcNAcβ-Asn-DH	G49108TO
454	Xyl3Glc4	Xylα-6 │ Glcβ-4Glcβ-4Glcβ-4Glc-DH │ │ Xylα-6 Xylα-6	G23659XQ
455	Glc4(α6,α4,α4)	Glcα-6Glcα-4Glcα-4Glc-DH	G55967QW
456	Glc(α6,α4,α4)-AO	Glcα-6Glcα-4Glcα-4Glc-AO	G55967QW
457	O1-AO	GlcNAcβ-6 │ Gal-AO │ GlcNAcβ-3	G57681KL
458	Rutinose-AO	Rhaα-6Glc-AO	G85868UC
459	Gal4	Galα-3Galβ-4Galα-3Gal-DH	G26927BM
460	Ceramides	Cer	Non glycan
461	Galα-4Glc-AO	Galα-4Glc-AO	G00709ZM
462	Carra-Tetra-1S	aGalα-3Galβ-4aGalα-3Gal-DH │ SU-4	N/A
463	Carra-Tetra-2S	aGalα-3Galβ-4aGalα-3Gal-DH │ │ SU-4 SU-4	N/A
464	Carra-Hexa-3S	aGalα-3Galβ-4aGalα-3Galβ-4aGalα-3Gal-DH │ │ │ SU-4 SU-4 SU-4	N/A
465	Carra-Hexa-4S	aGalα-3Galβ-4aGalα-3Galβ-4aGalα-3Gal-DH │ │ │ │ SU-4 SU-2 SU-4 SU-4	N/A
466	Carra-Octa-4S	aGalα-3Galβ-4aGalα-3Galβ-4aGalα-3Galβ-4aGalα-3Gal-DH │ │ │ │ SU-4 SU-4 SU-4 SU-4	N/A
467	Gal2GlcNAc(1-3)-AO	Galα-3Galβ-3GlcNAc-AO	G74668VC
468	GalManNAc(1-4)-AO	Galβ-4ManNAc-AO	G61994TY
a2-3-Sialyl
469	GSC-187	NeuAcα-3Galβ-C29	G30207PZ
470	GSC-40	NeuAcα-(S)-3Galβ-Cer42	N/A
471	NeuAcα-(3')Lac	NeuAcα-3Galβ-4Glc-DH	G56516VH
472	NeuAcα-(3')Lac-AO	NeuAcα-3Galβ-4Glc-AO	G56516VH
473	Neu4,5Ac-(3')Lac	(4-OAc)NeuAcα-3Galβ-4Glc-DH	G69801MT
474	Neu4,5Ac-(3')Lac-AO	(4-OAc)NeuAcα-3Galβ-4Glc-AO	G69801MT
475	GSC-16	NeuAcα-3Galβ-4Glcβ-Cer32	G91237TK
476	GSC-178	NeuAcα-3Galβ-4Glcβ-Cer34	G91237TK
477	GSC-17	NeuAcα-3Galβ-4Glcβ-Cer36	G91237TK
478	GSC-18	NeuAcα-3Galβ-4Glcβ-Cer42	G91237TK
479	GSC-197	KDNα-3Galβ-4Glcβ-Cer28	G31170TM
480	GSC-199	KDNα-3Galβ-4Glcβ-C30	G31170TM
481	GSC-198	KDNα-3Galβ-4Glcβ-Cer34	G31170TM
482	GSC-75	(4-deoxy)NeuAcα-3Galβ-4Glcβ-Cer36	G84113WS
483	GSC-76	(7-deoxy)NeuAcα-3Galβ-4Glcβ-Cer36	G95173VV
484	GSC-77	(8-deoxy)NeuAcα-3Galβ-4Glcβ-Cer36	G76422JK
485	GSC-153	(4,8-deoxy)NeuAcα-3Galβ-4Glcβ-Cer36	G31733IY
486	GSC-51	(9-deoxy)NeuAcα-3Galβ-4Glcβ-Cer36	G83530GE
487	GSC-78	(4-OMe)NeuAcα-3Galβ-4Glcβ-Cer36	G01376ME
488	GSC-79	(9-OMe)NeuAcα-3Galβ-4Glcβ-Cer36	G91884QW
489	GSC-23	(C7)NeuAcα-3Galβ-4Glcβ-Cer36	G35990AX
490	GSC-24	(C8)NeuAcα-3Galβ-4Glcβ-Cer36	G96486QL
491	GSC-50	(C8 diastereoisomer)NeuAcα-3Galβ-4Glcβ-Cer36	G66544BX
492	Neuα-(3')Lac	Neuα-3Galβ-4Glc-DH	G28472JY
493	Neuα-(3')Lac-AO	Neuα-3Galβ-4Glc-AO	G28472JY
494	NeuAcβ-(3')Lac	NeuAcβ-3Galβ-4Glc-DH	G79930NT
495	NeuAcβ-(3')Lac-AO	NeuAcβ-3Galβ-4Glc-AO	G79930NT
496	GSC-161	NeuAcα-3Galβ-4Glcβ-C30 │ Fucα-3	G84173YM
497	GSC-162	NeuAcα-3Galβ-4Glcβ-Cer36 │ Fucα-3	G84173YM
498	SAA#1	NeuAcα-3Galβ-3GlcNAc-DH	G59168YE
499	SAA#1-AO	NeuAcα-3Galβ-3GlcNAc-AO	G59168YE
500	NeuAcα-(3')LN	NeuAcα-3Galβ-4GlcNAc-DH	G10203DW
501	NeuAcα-(3')LN-AO	NeuAcα-3Galβ-4GlcNAc-AO	G10203DW
502	NeuGcα-(3')LN	NeuGcα-3Galβ-4GlcNAc-DH	G48236KP
503	PI-1	NeuAcα-3(6-NAc)Galβ-4GlcNAc-DH	G36141OA
504	PI-1-AO	NeuAcα-3(6-NAc)Galβ-4GlcNAc-AO	G36141OA
505	PI-2	NeuAcα-3(6-NBz)Galβ-4GlcNAc-DH	N/A
506	PI-2-AO	NeuAcα-3(6-NBz)Galβ-4GlcNAc-AO	N/A
507	SA(3')-Lea-Tri	NeuAcα-3Galβ-3GlcNAc-DH │ Fucα-4	G81971FM
508	SA(3')-Lea-Tri-AO	NeuAcα-3Galβ-3GlcNAc-AO │ Fucα-4	G81971FM
509	SA(3')-Lex-Tri	NeuAcα-3Galβ-4GlcNAc-DH │ Fucα-3	G90387AM
510	SA(3')-Lex-Tri-AO	NeuAcα-3Galβ-4GlcNAc-AO │ Fucα-3	G90387AM
511	GSC-440	NeuAcα-3Galβ-4GlcNAcβ-C30 │ Fucα-3	G00054MO
512	GSC-512	(4-OAc)NeuAcα-3Galβ-4GlcNAcβ-C30 │ Fucα-3	G28073VX
513	GSC-513	(9-OAc)NeuAcα-3Galβ-3GlcNAcβ-C30 │ Fucα-4	G20189ZO
514	GSC-511	(9-OAc)NeuAcα-3Galβ-4GlcNAcβ-C30 │ Fucα-3	G83904OG
515	GSC-479	NeuAcα-3Galβ-4GlcNAcβ-3Galβ-C30 │ Fucα-3	G32081WS
516	GSC-105	NeuAcα-3Galβ-4GlcNAcβ-3Galβ-Cer36 │ Fucα-3	G32081WS
517	GSC-121	NeuAcα-3Galβ-4GlcNAcβ-3Galβ-Cer36 │ (3-deoxy)Fucα-3	G99300JR
518	GSC-123	NeuAcα-3Galβ-4GlcNAcβ-3Galβ-Cer36 │ (4-deoxy)Fucα-3	G87091PM
519	GSC-133	NeuAcα-3Galβ-4GlcNAcβ-3Galβ-Cer36 │ (2-OMe)Fucα-3	G92310MO
520	GSC-131	NeuAcα-3Galβ-4GlcNAcβ-3Galβ-Cer36 │ Quvα-3	G04643OZ
521	GSC-163	NeuAcα-3Galβ-4GlcNAcβ-3Galβ-Cer36 │ Rhaα-3	G25419XX
522	GSC-127	NeuAcα-3Galβ-4GlcNAcβ-3Galβ-Cer36 │ (6-deoxy)Talα-3	G50973AA
523	GSC-341	KDNα-3Galβ-4GlcNAcβ-3Galβ-C30 │ Fucα-3	G41295AY
524	GSC-177	NeuGcα-3Galβ-4GlcNAcβ-3Galβ-Cer36 │ Fucα-3	G16924VT
525	GSC-175	NeuAcα-3(4-deoxy)Galβ-4GlcNAcβ-3Galβ-Cer36 │ Fucα-3	G75345JW
526	GSC-176	NeuAcα-3(6-deoxy)Galβ-4GlcNAcβ-3Galβ-Cer36 │ Fucα-3	G62486QL
527	GSC-257	NeuAcα-3(4,6-deoxy)Galβ-4GlcNAcβ-3Galβ-Cer36 │ Fucα-3	G95228YK
528	LSTa	NeuAcα-3Galβ-3GlcNAcβ-3Galβ-4Glc-DH	G21066IE
529	LSTd	NeuAcα-3Galβ-4GlcNAcβ-3Galβ-4Glc-DH	G28800UK
530	GSC-272	NeuAcα-3Galβ-3GlcNAcβ-3Galβ-4Glcβ-C30	G79536OW
531	GSC-147	KDNα-3Galβ-3GlcNAcβ-3Galβ-4Glcβ-Cer36	G03118WZ
532	GSC-396	NeuGcα-3Galβ-3GlcNAcβ-3Galβ-4Glcβ-C30	G93871LV
533	Sialylparagloboside	NeuAcα-3Galβ-4GlcNAcβ-3Galβ-4Glcβ-Cer	G01767JJ
534	GSC-273	NeuAcα-3Galβ-4GlcNAcβ-3Galβ-4Glcβ-C30	G01767JJ
535	GSC-31	NeuAcα-3Galβ-4GlcNAcβ-3Galβ-4Glcβ-Cer36	G01767JJ
536	GSC-516B	Neuα-3Galβ-4GlcNAcβ-3Galβ-4Glcβ-Cer36 │ SU-6	G38781WC
537	SA(3')-LNFP-II	NeuAcα-3Galβ-3GlcNAcβ-3Galβ-4Glc-DH │ Fucα-4	G91326YS
538	GSC-533	NeuAcα-3Galβ-4GlcNβ-3Galβ-4Glcβ-Cer36 │ Fucα-3	G22545YE
539	GSC-64	NeuAcα-3Galβ-4GlcNAcβ-3Galβ-4Glcβ-Cer36 │ Fucα-3	G96401FK
540	GSC-472	Neuα-3Galβ-4GlcNAcβ-3Galβ-4Glcβ-Cer36 │ Fucα-3	G53444FS
541	GSC-314	KDNα-3Galβ-4GlcNAcβ-3Galβ-4Glcβ-C30 │ Fucα-3	G99429GJ
542	GSC-149	KDNα-3Galβ-4GlcNAcβ-3Galβ-4Glcβ-Cer36 │ Fucα-3	G99429GJ
543	GSC-311	KDNα-3Galβ-4GlcNAcβ-3Galβ-4Glcβ-C30 │ Rhaα-3	G38543TA
544	GSC-268	SU-6 │ NeuAcα-3Galβ-4GlcNAcβ-3Galβ-4Glcβ-Cer36 │ Fucα-3	G23225ON
545	GSC-268 deNAc	SU-6 │ Neuα-3Galβ-4GlcNβ-3Galβ-4Glcβ-Cer36 │ Fucα-3	G15122EO
546	GSC-269	SU-6 │ NeuAcα-3Galβ-4GlcNAcβ-3Galβ-4Glcβ-Cer36 │ Fucα-3	G85894LP
547	GSC-406	SU-6 │ Neuα-3Galβ-4GlcNAcβ-3Galβ-4Glcβ-Cer36 │ Fucα-3	G88332ZA
548	GSC-270	SU-6 SU-6 │ │ NeuAcα-3Galβ-4GlcNAcβ-3Galβ-4Glcβ-Cer36 │ Fucα-3	G78236BI
549	NeuAcα-(3')LNnO	NeuAcα-3Galβ-4GlcNAcβ-3Galβ-4GlcNAcβ-3Galβ-4GlcNAcβ-3Galβ-4Glc-DH	G30764XF
550	MSMFLNH	Galβ-4GlcNAcβ-6 │ │ Fucα-3 Galβ-4Glc-DH │ NeuAcα-3Galβ-3GlcNAcβ-3	G87485AO
551	GSC-221	NeuAcα-3Galβ-4GlcNAcβ-3Galβ-4GlcNAcβ-3Galβ-4Glcβ-Cer36 │ Fucα-3	G01296LJ
552	GSC-220	NeuAcα-3Galβ-4GlcNAcβ-3Galβ-4GlcNAcβ-3Galβ-4Glcβ-Cer36 │ │ Fucα-3 Fucα-3	G45215IJ
553	C4U	NeuAcα-3Galβ-4GlcNAcβ-3Galβ-3GlcNAc-DH │ │ │ SU-6 SU-6 SU-6	G46196NW
554	A2F(2-3)	NeuAcα-3Galβ-4GlcNAcβ-2Manα-6 Fucα-6 │ │ Manβ-4GlcNAcβ-4GlcNAc-DH │ NeuAcα-3Galβ-4GlcNAcβ-2Manα-3	G90889KG
555	P6-1 (GTP 4N(2,3)-4A+F)	NeuAcα-3Galβ-4GlcNAcβ-6 │ NeuAcα-3Galβ-4GlcNAcβ-2Manα-6 Fucα-6 │ │ Manβ-4GlcNAcβ-4GlcNAc-DH │ NeuAcα-3Galβ-4GlcNAcβ-2Manα-3 │ NeuAcα-3Galβ-4GlcNAcβ-4	G72131JM
556	P7-2 (GTP 4N(2,3)-4A+1R+F)	NeuAcα-3Galβ-4GlcNAcβ-6 │ NeuAcα-3Galβ-4GlcNAcβ-3Galβ-4GlcNAcβ-2Manα-6 Fucα-6 │ │ Manβ-4GlcNAcβ-4GlcNAc-DH │ NeuAcα-3Galβ-4GlcNAcβ-2Manα-3 │ NeuAcα-3Galβ-4GlcNAcβ-4	G92594VG
557	P8-1 (GTP 4N(2,3)-4A+2R+F)	NeuAcα-3Galβ-4GlcNAcβ-3Galβ-4GlcNAcβ-6 │ NeuAcα-3Galβ-4GlcNAcβ-3Galβ-4GlcNAcβ-2Manα-6 Fucα-6 │ │ Manβ-4GlcNAcβ-4GlcNAc-DH │ NeuAcα-3Galβ-4GlcNAcβ-2Manα-3 │ NeuAcα-3Galβ-4GlcNAcβ-4	G64894MA
558	P22-1 (GTP 3N(2,3)-3A(2,6)+F)	NeuAcα-3Galβ-4GlcNAcβ-6 │ NeuAcα-3Galβ-4GlcNAcβ-2Manα-6 Fucα-6 │ │ Manβ-4GlcNAcβ-4GlcNAc-DH │ NeuAcα-3Galβ-4GlcNAcβ-2Manα-3	G25902AL
559	GM4	NeuAcα-3Galβ-Cer	G30207PZ
560	Haematoside	NeuAcα-3Galβ-4Glcβ-Cer	G91237TK
561	GM3	NeuAcα-3Galβ-4Glcβ-Cer	G91237TK
562	GM3(Gc)	NeuGcα-3Galβ-4Glcβ-Cer	G75789AR
563	GM2	GalNAcβ-4Galβ-4Glcβ-Cer │ NeuAcα-3	G79389NT
564	GSC-576	GalNAcβ-4Galβ-3Glcβ-C30 │ NeuAcα-3	G46127ND
565	GSC-108	GalNAcβ-4Galβ-4Glcβ-Cer36 │ NeuAcα-3	G79389NT
566	GSC-193	GalNAcβ-4Galβ-4Glcβ-Cer36 │ KDNα-3	G05517EK
567	GM1b	NeuAcα-3Galβ-3GalNAcβ-4Galβ-4Glcβ-Cer	G03277YI
568	GSC-335	SU-6 │ NeuAcα-3Galβ-3GalNAcβ-4Galβ-4Glcβ-Cer36	G54000YH
569	GM1	Galβ-3GalNAcβ-4Galβ-4Glcβ-Cer │ NeuAcα-3	G48558GR
570	GM1-penta	Galβ-3GalNAcβ-4Galβ-4Glc-DH │ NeuAcα-3	G46613JI
571	GM1(Gc)	Galβ-3GalNAcβ-4Galβ-4Glcβ-Cer │ NeuGcα-3	G24034CH
572	GM1(Gc)-penta	Galβ-3GalNAcβ-4Galβ-4Glc-DH │ NeuGcα-3	G28604UG
573	GM1b-DH	NeuAcα-3Galβ-3GalNAcβ-4Galβ-4Glc-DH	G14633CL
574	GD1a	NeuAcα-3Galβ-3GalNAcβ-4Galβ-4Glcβ-Cer │ NeuAcα-3	G46677TE
575	GD1a-hexa	NeuAcα-3Galβ-3GalNAcβ-4Galβ-4Glc-DH │ NeuAcα-3	G69277LC
576	GalNAc-GD1a(Ac,Gc)	GalNAcβ-4Galβ-3GalNAcβ-4Galβ-4Glcβ-Cer │ │ NeuGcα-3 NeuAcα-3 GalNAcβ-4Galβ-3GalNAcβ-4Galβ-4Glcβ-Cer │ │ NeuAcα-3 NeuGcα-3	G43817ZU G70381UX
577	GSC-195	KDNα-3Galβ-3GalNAcβ-4Galβ-4Glcβ-Cer36 │ KDNα-3	G87111CL
578	GSC-488	NeuAcα-3Galβ-3GalNAcβ-C30	G02684WR
579	GSC-491	NeuAcα-3Galβ-3(6-deoxy-6-carboxymethyl)GalNAcβ-C30	N/A
580	GSC-489	SU-6 │ NeuAcα-3Galβ-3GalNAcβ-C30	G32167RW
581	GSC-284	GalNAcβ-6Galβ-4Glcβ-Cer36 │ NeuAcα-3	G83276OP
582	GSC-575	GalNAcβ-4Galβ-3Galβ-C30 │ NeuAcα-3	G72475US
583	GSC-154	NeuAcα-3Galβ-4GlcNAcβ-6Galβ-4Glcβ-Cer36 │ Fucα-3	G42256GD
584	GSC-446	NeuAcα-3Galβ-4GlcNAcβ-6GalNAcα-3Galβ-4Glc-C30	G33350YB
585	GSC-441	NeuAcα-3Galβ-4GlcNAcβ-6GalNAcα-3Galβ-4Glcβ-C30	G75262ZI
586	GSC-384	NeuAcα-3Galβ-4GlcNAcβ-4GalNAcβ-3Galβ-4Glcβ-C30 │ Fucα-3	G76759MR
a2-6-Sialyl
587	GSC-27	NeuAcα-6Galβ-Cer36	G63069TR
588	GSC-144	KDNα-6Galβ-Cer36	G51324IF
589	GSC-13	NeuAcα-(S)-6Galβ-Cer36	N/A
590	GSC-72	NeuAcα-(S)-6Galβ-(S)-Cer36	N/A
591	GSC-60	NeuAcα-6Glcβ-Cer36	G59170KM
592	GSC-9	NeuAcα-(S)-6Glcβ-Cer36	N/A
593	GSC-59	NeuAcα-6GlcNAcβ-Cer36	G07539OP
594	GSC-95	NeuAcα-(S)-6GlcNAcβ-Cer36	N/A
595	NeuAcα-(6')Lac	NeuAcα-6Galβ-4Glc-DH	G69893KP
596	NeuAcα-(6')Lac-AO	NeuAcα-6Galβ-4Glc-AO	G69893KP
597	GSC-61	NeuAcα-6Galβ-4Glcβ-Cer36	G28868ZC
598	GSC-12	NeuAcα-(S)-6Galβ-4Glcβ-Cer36	N/A
599	GSC-234	NeuAcα-(S)-6Galβ-(S)-4Glcβ-Cer36	N/A
600	GSC-73	NeuAcα-(S)-6Galβ-4Glcβ-(S)-Cer36	N/A
601	Neuα-(6')Lac	Neuα-6Galβ-4Glc-DH	G50804BU
602	Neuα-(6')Lac-AO	Neuα-6Galβ-4Glc-AO	G50804BU
603	NeuAcβ-(6')Lac	NeuAcβ-6Galβ-4Glc-DH	G18288MA
604	NeuAcβ-(6')Lac-AO	NeuAcβ-6Galβ-4Glc-AO	G18288MA
605	NeuAcα-(6')LN	NeuAcα-6Galβ-4GlcNAc-DH	G09376MR
606	NeuAcα-(6')LN-AO	NeuAcα-6Galβ-4GlcNAc-AO	G09376MR
607	Neu5,9Ac-(6')LN	(9-OAc)NeuAcα-6Galβ-4GlcNAc-DH	G30945GQ
608	LSTb	Galβ-3GlcNAcβ-3Galβ-4Glc-DH │ NeuAcα-6	G19017MP
609	GSC-397	NeuGcα-6Galβ-3GlcNAcβ-3Galβ-4Glcβ-C30	G96427WI
610	LSTc	NeuAcα-6Galβ-4GlcNAcβ-3Galβ-4Glc-DH	G72506RN
611	SA(6')-LNFP-VI	NeuAcα-6Galβ-4GlcNAcβ-3Galβ-4Glc-DH │ Fucα-3	G95310NT
612	GSC-97	NeuAcα-6Galβ-4GlcNAcβ-3Galβ-4Glcβ-Cer36 │ Fucα-3	G09046VD
613	MSDFLNnH-AO	Fucα-2Galβ-4GlcNAcβ-6 │ │ Fucα-3 Galβ-4Glc-AO │ NeuAcα-6Galβ-4GlcNAcβ-3	G92965OP
614	NeuAcα-(6')LNnO (F1)	NeuAcα-6Galβ-4GlcNAcβ-3Galβ-4GlcNAcβ-3Galβ-4GlcNAcβ-3Galβ-4Glc-DH (position of NeuAc not fully defined)	N/A
615	MSLNH	NeuAcα-6Galβ-4GlcNAcβ-6 │ Galβ-4Glc-DH │ Galβ-3GlcNAcβ-3	G08723AU
616	MSLNnH-I	Galβ-4GlcNAcβ-6 │ Galβ-4Glc-DH │ NeuAcα-6Galβ-3GlcNAcβ-3	G58274PS
617	DSLNnH	NeuAcα-6Galβ-4GlcNAcβ-6 │ Galβ-4Glc-DH │ NeuAcα-6Galβ-4GlcNAcβ-3	G59924XR
618	MFMSLNnH	Galβ-4GlcNAcβ-6 │ │ Fucα-3 Galβ-4Glc-DH │ NeuAcα-6Galβ-3GlcNAcβ-3	G84742FE
619	A2(2-6)	NeuAcα-6Galβ-4GlcNAcβ-2Manα-6 │ Manβ-4GlcNAcβ-4GlcNAc-DH │ NeuAcα-6Galβ-4GlcNAcβ-2Manα-3	G73866ZM
620	AGP-Bi-Ac2	NeuAcα-6Galβ-4GlcNAcβ-2Manα-6 │ Manβ-4GlcNAcβ-4GlcNAc-DH │ NeuAcα-6Galβ-4GlcNAcβ-2Manα-3	G73866ZM
621	AGP-Bi-Gc2	NeuGcα-6Galβ-4GlcNAcβ-2Manα-6 │ Manβ-4GlcNAcβ-4GlcNAc-DH │ NeuGcα-6Galβ-4GlcNAcβ-2Manα-3	G98223HN
622	AGP-Bi-AcGc	NeuGc(Ac)α-6Galβ-4GlcNAcβ-2Manα-6 │ Manβ-4GlcNAcβ-4GlcNAc-DH │ NeuAc(Gc)α-6Galβ-4GlcNAcβ-2Manα-3	G95112IM
623	GSC-442	GalNAcβ-4Galβ-4Glcβ-Cer36 │ NeuAcα-6	G29907JM
624	GSC-68	NeuAcα-6Galβ-3GalNAcβ-4Galβ-4Glcβ-Cer36	G48236RC
625	GSC-155	Galβ-3GalNAcβ-4Galβ-4Glcβ-Cer36 │ NeuAcα-6	G54721WC
626	GSC-107	NeuAcα-6Galβ-3GalNAcβ-4Galβ-4Glcβ-Cer36 │ NeuAcα-6	G30725CV
627	BSM-Di-A1-AO	NeuGcα-6GalNAc-AO	G75206XT
628	BSM-Di-A2-AO	NeuAcα-6GalNAc-AO	G08371CD
629	GSC-70	NeuAcα-6Galβ-6GalNAcβ-4Galβ-4Glcβ-Cer36	G71659FD
a2-3- and a2-6-Sialyl
630	DSLNT	NeuAcα-3Galβ-3GlcNAcβ-3Galβ-4Glc-DH │ NeuAcα-6	G38710SX
631	A3	NeuAcα-3Galβ-4GlcNAcβ-2Manα-6 │ Manβ-4GlcNAcβ-4GlcNAc-DH │ NeuAcα-3Galβ-4GlcNAcβ-4Manα-3 │ NeuAcα-6Galβ-4GlcNAcβ-2	G28330DZ
632	GSC-118	NeuAcα-3Galβ-3GalNAcβ-4Galβ-4Glcβ-Cer36 │ NeuAcα-6	G45714BQ
633	DST	NeuAcα-3Galβ-3GalNAc-DH │ NeuAcα-6	G65191ST
634	DST-AO	NeuAcα-3Galβ-3GalNAc-AO │ NeuAcα-6	G65191ST
635	GSC-490	NeuAcα-3Galβ-3GalNAcβ-C30 │ NeuAcα-6	G04267XF
a2-8-Sialyl
636	GSC-230	NeuAcα-8NeuAcα-3Galβ-Cer36	G43195TR
637	GSC-231	NeuAcα-8NeuAcα-6Galβ-Cer36	G27002ZI
638	GSC-439	NeuAcα-8NeuAcα-8NeuAcα-6Galβ-Cer36	G84520VA
639	GSC-232	NeuAcα-8NeuAcα-6Glcβ-Cer36	G95904OG
640	GSC-229	NeuAcα-8NeuAcα-3Galβ-4Glcβ-Cer36	G98544DH
641	GSC-437	NeuAcα-8NeuAcα-8NeuAcα-3Galβ-4Glcβ-Cer36	G93899SO
642	GD3	NeuAcα-8NeuAcα-3Galβ-4Glcβ-Cer	G98544DH
643	GD3-tetra	NeuAcα-8NeuAcα-3Galβ-4Glc-DH	G81928IQ
644	GD3-tetra-AO	NeuAcα-8NeuAcα-3Galβ-4Glc-AO	G81928IQ
645	GD2	GalNAcβ-4Galβ-4Glcβ-Cer │ NeuAcα-8NeuAcα-3	G02657AK
646	GD1b	Galβ-3GalNAcβ-4Galβ-4Glcβ-Cer │ NeuAcα-8NeuAcα-3	G37184KW
647	GD1b-DH	Galβ-3GalNAcβ-4Galβ-4Glc-DH │ NeuAcα-8NeuAcα-3	G97612UN
648	GQ1b	NeuAcα-8NeuAcα-3Galβ-3GalNAcβ-4Galβ-4Glcβ-Cer │ NeuAcα-8NeuAcα-3	G18625KA
649	SA2(α8)	NeuAcα-8NeuAc-DH	G96368TK
650	SA3(α8)	NeuAcα-8NeuAcα-8NeuAc-DH	G09290IZ
651	SA4(α8)	NeuAcα-8NeuAcα-8NeuAcα-8NeuAc-DH	G55973YK
652	SA5(α8)*	NeuAcα-8NeuAcα-8NeuAcα-8NeuAcα-8NeuAc-DH	G83157EH
653	SA6(α8)*	NeuAcα-8NeuAcα-8NeuAcα-8NeuAcα-8NeuAcα-8NeuAc-DH	G12986PF
654	SA7(α8)*	NeuAcα-8NeuAcα-8NeuAcα-8NeuAcα-8NeuAcα-8NeuAcα-8NeuAc-DH	G46657CU
655	SA8(α8)*	NeuAcα-8NeuAcα-8NeuAcα-8NeuAcα-8NeuAcα-8NeuAc-8NeuAcα-8NeuAc-DH	G14163TR
656	SA9(α8)*	NeuAcα-8NeuAcα-8NeuAcα-8NeuAcα-8NeuAcα-8NeuAc-8NeuAcα-8NeuAc-8NeuAcα-DH	G32997PD
657	SA10(α8)*	NeuAcα-8NeuAcα-8NeuAcα-8NeuAcα-8NeuAcα-8NeuAcα-8NeuAcα-8NeuAcα-8NeuAcα-8NeuAc-DH	G38397KQ
a2-3- and a2-8-Sialyl
658	GT1a	NeuAcα-8NeuAcα-3Galβ-3GalNAcβ-4Galβ-4Glcβ-Cer │ NeuAcα-3	G68110IF
659	GT1b	NeuAcα-3Galβ-3GalNAcβ-4Galβ-4Glcβ-Cer │ NeuAcα-8NeuAcα-3	G40183QN
660	GT1c-DH	Galβ-3GalNAcβ-4Galβ-4Glc-DH │ NeuAcα-8NeuAcα-8NeuAcα-3	G50762GU
Other sialyl linkages
661	SA(3/6)LNFP-I	NeuAcα-3/6Galβ-3GlcNAcβ-3Galβ-4Glc-DH │ Fucα-2	G54312KX
662	GSC-96	NeuAcα-9NeuAcα-3Galβ-4Glcβ-Cer36	G80544IB
663	SA2(α2-9)	NeuAcα-9NeuAc-DH	G56026PA
664	SA3(α2-9)	NeuAcα-9NeuAcα-9NeuAc-DH	G82952PX
665	SA4(α2-9)	NeuAcα-9NeuAcα-9NeuAcα-9NeuAc-DH	G73663JA
666	SA5(α2-9)	NeuAcα-9NeuAcα-9NeuAcα-9NeuAcα-9NeuAc-DH	G90126NY
667	SA6(α2-9)	NeuAcα-9NeuAcα-9NeuAcα-9NeuAcα-9NeuAcα-9NeuAc-DH	G56108YR
668	NeuAc	NeuAc-DH	G95058CG
669	NeuAc-AO	NeuAc-AO	G95058CG
670	NeuGc	NeuGc-DH	G43724HA
671	NeuGc-AO	NeuGc-AO	G43724HA
672	GSC-62	NeuAcα-2Glcβ-Cer36	G74222PO
a Probe position in the histogram charts (Fig. 7A, Fig. S6, and Fig. S5).
b The oligosaccharide probes are all lipid-linked. Asterisks that follow the names of certain probes indicate that predominant components are shown.
c Unless otherwise indicated, probes are neoglycolipids (NGLs) prepared by reducing oligosaccharides by reductive amination with the amino lipid 1,2-dihexadecyl-sn-glycero-3-phosphoethanolamine (DHPE). AO, NGLs prepared from reducing oligosaccharides by oxime ligation with an aminooxy (AO) functionalised DHPE (Liu et al. Chem. Biol. 14, 847–859, 2007). AD, fluorescent NGLs prepared from reducing …
d ID in the international glycan structure repository GlyTouCan https://glytoucan.org/. N/A, structure that will be registered in the GlyTouCan repository in due course.

## Sheet: Full matrix
Fluorescence binding scores and relative binding intensities ("matrix") elicited with PilC-related protein samples for glycan probes in the broad spectrum glycan screening array. Anti-His antibody was included as a negative control.
		PilC					PilCΔpilin					PilCSK36			anti-His
		Condition Ac		Condition B			Condition A		Condition B			Condition B			(control)
		(precomplexed, 20 % LP scand)		(no precomplex, 20 % LP scan)			(precomplexed, 100 % LP scan)		(no precomplex, 100 % LP scan)			(no precomplex, 30 % LP scan)			(100 % LP scan)
Posa	Probeb	Scoree	Errorf	Score	Error		Score	Error	Score	Error		Score	Error		Score	Error		Relative binding intensity
1	Hanfland 1	-	156.5	-	10		-	190	-	94.5		-	321.5		-	143
2	Galactosylceramide	-	65.5	-	293.5		-	129.5	-	72.5		-	345		-	69.5			<10 %
3	Galactocerebrosides	-	1001.5	-	410		-	89	-	55.5		-	463		-	183			10-30 %
4	H-Di	-	296	-	400		-	1.5	-	25.5		-	585		-	55.5			30-70 %
5	A-Tri	-	297.5	-	305		-	15	-	25.5		-	907.5		-	27			70-100 %
6	A-tri-AO	-	96.5	-	59.5		-	76	-	50.5		-	51		-	99.5
7	B-Tri	-	67.5	-	126		-	193.5	-	123.5		-	959		-	53		100 % is the highest binding intensity of each experiment
8	B-Tri-AO	-	251.5	-	171		-	165	-	107.5		-	561		-	413
9	GSC-426	-	186	-	173.5		-	34	-	13		-	100		-	65
10	Sulfatide	-	161	-	123.5		-	21	-	8		-	488.5		-	42
11	GSF-1	-	136	-	319		-	59	-	61.5		-	188		-	86.5
12	GSC-209	-	145.5	-	208		-	9.5	-	4.5		-	170.5		-	356.5
13	GSC-210	-	199	-	113		-	11	-	16.5		-	602		-	181.5
14	Glucocerebrosides	-	221	-	329.5		-	114	-	38		-	307		-	18.5
15	GSF-19	-	640.5	-	651		-	60.5	-	20		-	367.5		-	100
16	Lactocerebrosides	-	281.5	-	296		-	64.5	-	40.5		-	446		-	141
17	Lac	-	532.5	-	168		-	39.5	-	3.5		-	201.5		-	150
18	Lac-AO	-	638	-	267		-	72.5	-	46.5		-	135.5		-	328.5
19	GSC-432	-	61	-	116		-	77	-	39		-	174.5		-	67.5
20	GSC-296	-	125.5	-	258		-	254	-	120		-	228.5		-	83
21	GSC-353	47.5	483.5	-	28.5		5156.5	370	1778	233.5		1522	11		-	163
22	GalNAcα-3Galβ-4Glc	-	453	-	2		-	20	-	15.5		-	210		-	31
23	Globotri-AO	-	34	-	151.5		-	6	-	8.5		-	533		-	151
24	Ceramide trihexoside	-	180	-	670.5		-	9.5	-	13		-	137.5		-	148
25	Globoside (P-antigen)	-	751.5	-	234		-	276	-	147		-	72.5		-	2
26	Globo-H-Hexa	-	162	-	180.5		-	46.5	-	0.5		-	223.5		-	23
27	Globo-A-Hepta	-	49	-	4		-	18	-	4		-	140		-	94
28	Globo-B-Hepta	-	470	-	428		-	3	-	7		-	389.5		-	226
29	Forssmann glycolipid	-	106.5	-	92.5		-	79.5	-	36		-	19.5		-	96
30	Fuc(3)-Lac-AO	-	185.5	-	268		-	0	-	16		-	8		-	223.5
31	GSC-430	-	236	-	32.5		-	88.5	-	57		-	147		-	299
32	GSC-260	-	219	-	11.5		-	210	-	95.5		-	2		-	130.5
33	GSC-150	462.5	245.5	175.5	66.5		-	58.5	-	36		1214	145		-	189
34	GSC-160	-	389.5	-	177		-	29.5	-	17		-	313.5		-	111
35	LacNAc(1-3)	-	520.5	-	22		-	23.5	-	9.5		-	613.5		-	38
36	LacNAc(1-3)-AO	-	66.5	-	87.5		-	181.5	-	106.5		-	123.5		-	284
37	LacNAc	-	129.5	-	170		-	266	-	114		-	400		-	111.5
38	LacNAc-AO	-	180	-	372.5		-	87.5	-	32		-	70		-	209
39	H-Tri-T2-AO	-	98	-	48.5		-	32.5	-	4.5		-	257.5		-	106.5
40	A-Tetra-T1-AO	-	161.5	-	27		-	65	-	27.5		-	1		-	151.5
41	A-Tetra-T2-AO	-	48	-	337.5		-	64.5	-	9.5		-	57.5		-	162.5
42	B-Tetra-T1-AO	-	176.5	-	33		-	143.5	-	91		-	122.5		-	66.5
43	B-Tetra-T2-AO	-	47.5	-	123.5		-	28	-	8.5		-	82.5		-	227.5
44	B-penta-AO	-	68.5	-	280.5		-	95	-	59.5		-	121		-	114
45	Galα-4Galβ-4GlcNAc	-	151	-	575		-	45	-	9.5		-	1652		-	241.5
46	SU(3')-LN	-	25	-	88		-	50	-	31		-	455		-	83.5
47	Lea-Tri	-	214	-	79.5		-	26.5	-	11.5		-	10		-	94.5
48	Lea-Tri-AO	-	198	-	123.5		-	571.5	-	361		-	208.5		-	422.5
49	Leb tetra-AO	-	49.5	-	273.5		-	145	-	73		-	286.5		-	4
50	Lex-Tri	-	290.5	-	9.5		-	86	-	63.5		-	357.5		-	116
51	Lex-Tri-AO	-	444.5	-	297.5		-	63	-	19.5		-	3		-	225
52	Lex-Tri-(Me)AO	-	320.5	-	280		-	74.5	-	35.5		-	258		-	135.5
53	SU(3')-Lea-Tri	-	38.5	-	83.5		-	16.5	-	4		-	174.5		-	158
54	Su(3')-Lea tri-AO	-	199.5	-	14.5		-	92	-	19		-	648		-	446
55	SU(3')-Lex-Tri	-	717.5	-	129.5		-	71	-	61.5		-	216.5		-	160
56	Su(3')-Lex tri-AO	710.5	309.5	-	18		-	80	-	56		-	355.5		-	375.5
57	Orsay-1-AO	-	192	-	151.5		-	25.5	-	3.5		-	277.5		-	125.5
58	Orsay-2-AO	-	134.5	-	234		-	26	-	19		-	139.5		-	99
59	Orsay-3-AO	-	136.5	-	37		-	77	-	29		-	28.5		-	38
60	Orsay-4-AO	-	166	-	366.5		-	113	-	44		-	202		-	103
61	GSC-225	-	12.5	-	39.5		-	0.5	-	0		-	916.5		-	43
62	GSC-236	-	442.5	-	217.5		-	8.5	-	9		-	297.5		-	48
63	DLNN	-	16	-	179		-	275.5	-	115		-	608.5		-	321.5
64	LNT	-	288.5	-	147		-	16	-	6.5		-	14.5		-	61
65	Paragloboside	-	114.5	-	20.5		-	43.5	-	45		-	232.5		-	61.5
66	LNnT	-	132	-	124		-	86.5	-	51.5		-	361		-	85
67	B-like pentaosylceramide	-	894.5	-	194.5		-	20.5	-	8.5		-	133		-	178
68	Klaus glycolipid	-	818.5	-	132.5		-	26	-	4		-	404.5		-	181.5
69	GSC-207	-	502.5	-	59.5		-	159.5	-	86		-	252		-	194.5
70	GSC-191	-	88	-	20.5		-	78	-	29		-	241.5		-	52.5
71	GSC-189	-	660	-	14		-	6.5	-	21		-	436.5		-	4
72	SU(3')-Tri	-	50.5	-	251		-	135.5	-	76.5		-	54		-	22.5
73	GSC-208	-	184.5	-	5		-	130	-	38.5		-	328		-	188.5
74	GSC-192	-	131.5	-	30.5		-	30.5	-	32		-	428.5		-	17
75	GSC-190	-	228.5	-	28		-	82.5	-	35.5		-	9		-	75.5
76	Led-II pentaosylceramide	-	17.5	-	155.5		-	39	-	25.5		-	177.5		-	40.5
77	Led-I pentaosylceramide	-	39.5	-	128.5		-	10.5	-	19		-	22.5		-	316.5
78	LNFP-I	-	477.5	-	27.5		-	225	-	96.5		-	289		-	63
79	LNFP-I-AO	-	878	-	159		-	133.5	-	61		-	344		-	97
80	B-hexaosylceramide	-	242.5	-	144.5		-	128.5	-	46		-	65.5		-	50
81	A-Hexa	-	60.5	-	152.5		-	8	-	10		-	561.5		-	32
82	A-Hepta	-	453	-	4		-	93	-	25.5		-	46.5		-	171
83	LNFP-II	-	897.5	-	687		-	105	-	8		-	453		-	115
84	LNFP-II-AO	-	563.5	-	97.5		-	45.5	-	29.5		-	88		-	164
85	LNDFH-II	-	778	-	86.5		-	136	-	40		-	347.5		-	91.5
86	Leb-hexaosylceramide	-	45.5	-	369.5		-	84	-	31.5		-	144.5		-	53.5
87	LNDFH-I	-	117	-	59.5		-	64	-	44.5		-	321		-	235
88	LNDFH-I-AO	-	22.5	-	1186		-	47	-	47		-	12		-	423.5
89	LNTFH-I	-	619	-	205		-	73.5	-	38.5		-	308.5		-	64
90	LNFP-III	-	69.5	-	94.5		-	85.5	-	54		-	63		-	95
91	LNFP-III-AO	-	280	-	449.5		-	1.5	-	25		-	313		-	104.5
92	LNnFP-I	-	11.5	-	39		-	3.5	-	15.5		-	240		-	965
93	LNnFP-I-AO	-	109	-	296.5		-	182.5	-	95		-	6		-	294.5
94	A-Hexa-T1	-	133	-	170		-	18	-	5.5		-	932		-	1264
95	A-Hexa-T2	-	10	-	453		-	371.5	-	196.5		-	287.5		-	460
96	B-Hexa-T1	-	29.5	-	101.5		-	266.5	-	149.5		-	8		-	1336.5
97	B-Hexa-T2	-	149	-	288.5		-	9.5	-	28		-	434		-	310.5
98	LNnDFH-I	-	630	-	192		-	4.5	-	22.5		-	182.5		-	95.5
99	LNnDFH-I-AO	-	395.5	-	45		-	79	-	44.5		-	3.5		-	128
100	LNnDFH-II	-	799	-	96.5		-	15	-	13		-	179.5		-	112.5
101	LNnDFH-V	-	308.5	-	308		-	87	-	30.5		-	40		-	368
102	LNnTFH-I	-	303.5	-	118.5		-	7.5	-	4.5		-	258		-	369
103	SU(3')-LNFP-II	-	173.5	-	237.5		-	61	-	22		-	236		-	51
104	SU(6')-LNFP-II	-	56	-	266		-	51.5	-	25		-	351		-	426.5
105	SU(3')-LNFP-III	-	46	-	91		-	77.5	-	57.5		-	95		-	501.5
106	SU(6')-LNFP-III	-	129.5	-	374		-	215.5	-	107.5		-	20.5		-	152.5
107	SU(3',6)-LNFP-III	-	320	-	153.5		-	37.5	-	7.5		-	7		-	218.5
108	pLNH-b	-	406	-	831.5		-	93	-	53.5		-	225		-	201
109	pLNnH	-	23.5	-	258.5		-	6.5	-	14		-	56.5		-	478
110	MFLNH-I	-	19	-	88.5		-	85.5	-	45.5		-	774		-	1346
111	GSC-216	-	351	-	182.5		-	140.5	-	58.5		-	318.5		-	155
112	GSC-217	-	294	-	75		-	139.5	-	81		-	182.5		-	1246.5
113	GSC-218	-	293.5	-	188		-	146.5	-	87.5		-	271.5		-	84
114	GSC-219	-	295.5	-	291		-	1000.5	-	509.5		-	761		-	223
115	GSC-915	-	865.5	-	93.5		-	150.5	-	85		-	86		-	1225.5
116	GSC-915-AO	-	16	-	167		-	10.5	-	28		-	565		-	329.5
117	GSC-915-2	-	56.5	-	620		-	184	-	89.5		-	116		-	1955
118	GSC-915-3	-	279.5	-	452		-	47	-	25.5		-	919		-	1004
119	GSC-915-4 (new)	-	214	-	120.5		-	22.5	-	13.5		-	463		-	134
120	GSC-915-5	-	703	-	261		-	42.5	-	27		-	47.5		-	102.5
121	PSM-F1H2HN3-OY	-	17.5	-	61		-	2.5	-	8.5		-	237		-	1135
122	LNnO	-	184.5	-	259		-	121	-	12		-	390		-	113.5
123	Orsay-5-AO	-	109.5	-	55.5		-	91.5	-	35		-	354.5		-	467.5
124	Orsay-6-AO	-	123	-	204		-	39	-	20.5		-	117		-	1930.5
125	Orsay-7-AO	-	362	-	65		-	33.5	-	35		-	691.5		-	499.5
126	LNH	-	108.5	1218	3127		-	14	-	20.5		-	185		-	8.5
127	iLNO	-	537	-	217.5		-	282.5	-	156		-	191.5		-	276.5
128	iLNO-AD	-	215.5	-	20.5		-	26	-	23		-	350.5		-	26
129	LND	-	404	-	2		-	84.5	-	45.5		-	196.5		-	56.5
130	LNnH	-	46.5	-	84.5		-	43.5	-	10		-	145.5		-	181
131	MFiLNO-IV-AD	-	217.5	-	14		-	18	-	18.5		-	315		-	357.5
132	DFiLNO	-	98.5	-	105		-	184	-	74.5		-	258		-	202
133	DFiLNO-AD	-	183.5	-	45		-	91	-	26.5		-	43		-	692
134	TFiLNO(1-2,2,3)	-	519.5	-	26.5		-	271	-	101.5		-	161.5		-	2283
135	TFiLNO(1-2,2,3)-AD	-	171	-	61.5		-	262.5	-	116.5		-	175		-	1116.5
136	Nonaosylceramide	-	104	-	214		-	79	-	27		-	162		-	390.5
137	I-octaosylceramide	-	281	-	13		-	30.5	-	11		-	52		-	386.5
138	H3 (with H3-Fuc)*	177	85	250	1		-	27.5	23.5	25		1949.5	48.5		-	309
139	Ad (with Ad+Fuc)*	-	357.5	-	5		-	216.5	-	95		-	377		-	585
140	I-dodecaosylceramide	-	76	-	405.5		-	37.5	-	18		-	586.5		-	494.5
141	I-hexadecaosylceramide	-	31.5	-	98.5		-	23	-	4.5		-	760.5		-	221.5
142	I-eicosaosylceramide	-	565.5	-	213		-	164.5	-	83.5		-	213		-	568
143	B-like decaosylceramide	-	161.5	-	158		-	24	-	17.5		-	90.5		-	99
144	B-like pentadecaosylceramide	-	589	-	60		-	72.5	-	35		-	56		-	174
145	B-like eicosaosylceramide	-	394	-	197.5		-	11	-	13.5		-	225.5		-	195
146	B-like pentaeicosaosylceramide	-	183.5	-	131		-	115.5	-	52		-	293		-	547
147	pLNFH-IV	-	47	-	1161		-	98.5	-	55		-	592		-	70.5
148	DFpLNH-II	-	231	-	4.5		-	15.5	-	5.5		-	308		-	23.5
149	TFpLNH-I	-	604.5	-	300		-	69	-	35.5		-	900.5		-	20.5
150	MFLNH-III	-	380	-	53		-	32	-	10		-	522		-	16
151	DFLNH(b)	-	452.5	-	113.5		-	41	-	26.5		-	284.5		-	185
152	DFLNH(c)	-	9.5	-	229.5		-	103.5	-	57		-	84.5		-	365
153	DFLNH(a)	-	294.5	-	34.5		-	83	-	53		-	763		-	101.5
154	TFLNH	-	38	-	217		-	81	-	69		-	92		-	149.5
155	MFiLNO-IV	-	320.5	-	159.5		-	13	-	13		-	134.5		-	227
156	TFiLNO	-	134.5	-	116.5		-	156	-	81		-	413.5		-	28.5
157	MFLND	-	407.5	-	113.5		-	51	-	27		-	154.5		-	450
158	MFLNnH(a)	-	27	-	111		-	43.5	-	26.5		-	251		-	36.5
159	DFLNnH	-	331.5	-	61		-	86	-	43.5		-	181		-	49
160	B-III dodecaosylceramide	-	210	-	136.5		-	214.5	-	101.5		-	529		-	2396.5
161	B-IV tetradecaosylceramide	-	329.5	-	169.5		-	104.5	-	66.5		-	1085.5		-	966
162	Man2(α2)	-	479.5	-	224.5		-	58	-	47.5		-	45.5		-	197
163	Man2(α3)	197.5	231.5	-	569.5		-	3	-	29.5		-	893		-	392.5
164	Man2(α6)	-	61	-	277		-	25.5	-	49.5		-	874		-	147.5
165	Man3(α3,α6)	-	505	-	98.5		-	56	-	3.5		-	13.5		-	566
166	Man5(α3,α6)	-	694	-	208.5		-	15.5	-	1.5		-	396		-	32.5
167	Man1GN1	-	543.5	-	172.5		-	121	-	51.5		-	262		-	24
168	Man2GN1	-	52	-	292.5		-	68	-	17		-	241.5		-	1837.5
169	Man2aGN2	-	160	-	49		-	21.5	-	17		-	370.5		-	953
170	Man3GN2	-	66	-	231.5		-	100.5	-	49.5		-	307.5		-	364
171	Man4aGN2	-	60.5	-	78.5		-	110.5	-	56		-	313.5		-	248.5
172	Man4bGN2	-	885.5	-	184.5		-	18	-	23		-	281.5		-	293
173	Man5GN2	-	85	-	304.5		-	42.5	-	34.5		-	44		-	804
174	Man6GN2	-	73.5	-	96		-	15.5	-	1		-	491		-	896.5
175	Man7(D1)GN2	-	144	-	86		-	21	-	26		-	248		-	853.5
176	Man7(D1)GN2-AO	-	240.5	-	177.5		-	41.5	-	2.5		-	268.5		-	341
177	Man7(D3)GN2	-	200	-	19.5		-	133.5	-	52		-	159.5		-	140
178	Man8(D1D3)GN2	-	425.5	-	267.5		-	23	-	10		-	195		-	151
179	Man9GN2	-	17	-	265.5		-	45.5	-	13		-	182.5		-	831
180	Man9GN2-AO	-	313	-	265.5		-	56.5	-	39		-	315		-	724
181	Glc1Man9GN2	-	159.5	-	117.5		-	54	-	25		-	435.5		-	232.5
182	Glc1Man9GN2-AO	-	405	-	217.5		-	149.5	-	57.5		-	407.5		-	325
183	Glc2Man7(D1)GN1-AO	-	407	-	106.5		-	9	-	2		-	207		-	999
184	Glc3Man7(D1)GN1-AO	-	518	-	21.5		-	154.5	-	97.5		-	220		-	551
185	Man3XylGN2	-	434	-	8		-	39	-	23		-	183		-	135
186	N1	-	23	-	75		-	29.5	-	33.5		-	636.5		-	1096
187	N2	-	548.5	-	22		-	9.5	-	7		-	46		-	38.5
188	N2	-	760	-	254.5		-	26	-	15.5		-	222.5		-	8
189	N4	-	504	-	62		-	46.5	-	33		-	689.5		-	356.5
190	GlcNac2Man3-AO	-	183.5	-	264.5		-	24.5	-	4		-	511		-	621
191	N3	-	258.5	-	47		-	87.5	-	7		-	358		-	361.5
192	NGA2	812.5	24.5	-	213.5		-	12.5	-	6.5		-	127		-	4
193	NGA2B	-	229.5	-	32.5		-	100	-	45		-	119		-	139
194	NGA3B	-	340.5	-	886.5		-	60.5	-	35		-	344		-	272.5
195	NGA4	-	106	-	51.5		-	44.5	-	27		-	168		-	16.5
196	NGA5B	1358.5	1808.5	-	743.5		-	138.5	-	60.5		-	468.5		-	247
197	GNMan5BGN2	-	412	-	223		-	40	-	52.5		-	1493.5		-	6.5
198	NA2	-	199	-	125.5		-	63	-	26		-	291.5		-	1692.5
199	NA3	-	146	-	152		-	155.5	-	52.5		-	226.5		-	184.5
200	NA4	-	529	-	18		-	8.5	-	28		-	93.5		-	11
201	Fuc-GlcNAc	-	390.5	-	174.5		-	66.5	-	56.5		-	109.5		-	1856.5
202	Man3FGN2	-	26.5	-	538.5		-	24.5	-	13.5		-	387		-	2009
203	Man3FXylGN2	-	264.5	-	386.5		-	23	-	27.5		-	910		-	415.5
204	NGA2F	-	234	-	135		-	97	-	77		-	217		-	49.5
205	NA2F	-	256	-	594.5		-	24	-	7.5		-	154		-	255
206	NA2F-AO	-	599	-	12		-	1127	-	464		-	371.5		-	258.5
207	NA2FB	-	441	-	125		-	64.5	-	17		-	494.5		-	178
208	NA3-Lex	-	66	-	11.5		-	96.5	-	41		-	740		-	603
209	Glc2Man-AO	-	573	-	277		-	54	-	17		-	351		-	1467
210	Glc2Man2-AO	-	174.5	-	147		-	23	-	15		-	693		-	316
211	Glc2Man3-AO	-	60.5	-	103		-	87	-	67.5		-	116		-	735.5
212	(6P)Man5GN2.AO	-	405	-	245.5		-	183.5	-	88.5		-	129		-	160
213	(6P)Man6GN2.AO	-	1047.5	-	15		-	113.5	-	42.5		-	1049		-	284
214	SM3	-	597	-	210		-	182	-	81		-	468.5		-	107.5
215	Asialo-GM2	-	66.5	-	260.5		-	142	-	58		-	491.5		-	775.5
216	SB2	-	129.5	-	73.5		-	36.5	-	20		-	593.5		-	84.5
217	Asialo-GM1	-	413.5	-	35		-	143	-	30.5		-	26		-	230
218	Asialo-GM1-Tetra	-	4.5	-	440		-	33.5	-	1.5		-	245.5		-	252.5
219	SM1a	-	155	-	80.5		-	37.5	-	79		-	699		-	420.5
220	SB1a	-	171	-	68.5		-	276.5	-	170.5		-	284		-	51
221	GalNAc-Ser	-	357.5	-	70.5		-	15	-	32.5		-	125.5		-	114.5
222	GalNAc-Thr	-	499.5	-	336		-	209	-	100.5		-	243		-	611
223	GalNAcα-3GalNAc	-	667	-	380		-	79	-	13.5		-	334.5		-	13
224	Galβ-3GalNAc	-	213	-	173		-	69.5	-	22.5		-	98		-	81
225	Galβ-3GalNAc-AO	-	474	-	56		-	30.5	-	19		-	239.5		-	272.5
226	Galβ-6GalNAc	-	180.5	-	958.5		-	39.5	-	31.5		-	257.5		-	17
227	Galβ-6GalNAc-AO	-	27.5	-	164		-	97	-	59.5		-	233		-	177
228	Man-Ser	-	153.5	-	478		-	4	-	35.5		-	707.5		-	194.5
229	Man-Ser-Succ	-	137	-	143.5		-	98	-	57.5		-	350.5		-	13
230	Man-Thr	-	212.5	-	469		-	4	-	15.5		-	259		-	29.5
231	Man-Thr-Succ	-	553.5	-	241.5		-	368.5	-	174.5		-	187		-	15.5
232	A8/1	-	560.5	-	124		-	41.5	-	23.5		-	430.5		-	105.5
233	A8/2	-	215.5	-	206		-	264	-	131		-	395.5		-	330
234	A15/1	-	227	-	115		-	13	-	6		-	147		-	162
235	A15/3	-	168.5	-	122		-	178	-	23		-	15		-	214
236	B13/a	-	318	-	129.5		-	86	-	34		-	278.5		-	146
237	Notch-1	-	23.5	-	402		-	15	-	7		-	131.5		-	190.5
238	Notch-2	-	346.5	-	313		-	61.5	-	27		-	22.5		-	334
239	Notch-3	-	123.5	-	162		-	31	-	9		-	209.5		-	112
240	XylGlc-AO	993	436	-	198		-	62	-	12.5		-	126.5		-	118.5
241	Xyl2Glc-AO	-	152.5	-	390.5		-	26.5	-	9		-	19.5		-	72.5
242	GlcNAcβ-3Fuc-AO	-	40.5	-	113.5		-	31.5	-	9		-	241.5		-	365.5
243	GlcNAcβ1-2Fuc-AO	-	514	-	36.5		-	25.5	-	3		-	26		-	218.5
244	GlcNAcβ1-4Fuc-AO	-	63.5	-	89.5		-	105.5	-	13.5		-	412.5		-	190.5
245	GlcNAcβ-2Man-AO	-	183.5	-	198		-	423	-	229		-	166		-	239
246	Hep-2-AO*	1649	255	1528	28		16891.5	379	4754.5	200		4352	289		-	251
247	Hep-4-AO*	2620.5	447.5	2871.5	474.5		21160	76.5	9005.5	1		4410.5	126.5		-	160.5
248	Hep-6-AO*	1647	33	2785	142		24710	162.5	11500.5	135.5		7031.5	509.5		-	262.5
249	Hep-8-AO*	1716.5	349.5	1482	599		13026.5	287	6704.5	154		3826.5	1038.5		-	440.5
250	Hep-10-AO*	1244.5	126.5	864	238		19664.5	93	9303	7.5		2703	749		-	64.5
251	Hep-12-AO*	1131.5	147.5	1456.5	67.5		22443	132.5	11103.5	46.5		4574.5	123.5		-	103
252	Hep-14-AO*	608.5	278.5	1332.5	4.5		25095.5	144	11953	87		3934	61		-	211.5
253	Hep-16-AO*	-	28.5	-	15		10086.5	91.5	2624	54		-	40		-	681
254	Hep-18-AO*	1631	299	1303	196		26950.5	142.5	10156.5	43.5		2596.5	209.5		-	103.5
255	Hep-20-AO*	-	61.5	-	127		15621.5	173	5480.5	60.5		198	466		-	244
256	GN2-AO	-	168	-	27		-	25	-	23.5		-	68.5		-	100.5
257	GN3	-	34	-	202		-	23.5	-	1.5		-	147		-	161
258	GN3-AO	-	348.5	-	34.5		-	93.5	-	61		-	276.5		-	45
259	GN4-AO*	-	212.5	-	86.5		-	59.5	-	24		-	346		-	189
260	GN5-AO*	-	343	-	19		-	61.5	-	48.5		-	190		-	158
261	GN7-AO*	-	83.5	-	95		-	95	-	57.5		-	46		-	295.5
262	GN8-AO*	-	171	-	122.5		-	136.5	-	46		-	88		-	172.5
263	GlcN4-AO (chitosan)	-	156	-	52		-	69.5	-	35		-	56		-	65
264	GlcN5-AO (chitosan)	-	268.5	-	12		-	72.5	-	47.5		-	27		-	35
265	GlcN6-AO (chitosan)	-	329.5	-	5.5		-	73.5	-	22.5		-	155		-	451.5
266	GlcNAc2(1-6)-AO	-	315.5	-	15		-	20.5	-	9.5		-	192		-	294
267	Malto-2-AO	-	309.5	-	51.5		-	189	-	53.5		-	149.5		-	158.5
268	Malto-3-AO	-	225	-	31		-	131.5	-	46.5		-	884.5		-	67.5
269	Malto-4-AO	-	671	-	82		-	86.5	-	46.5		-	143.5		-	6.5
270	Malto-6-AO	-	158	-	16.5		-	285.5	-	163		-	129		-	134
271	Malto-7-AO	-	116	-	398.5		-	36.5	-	4.5		-	307.5		-	55.5
272	Malto-8-AO*	-	18.5	-	65		-	8	-	16.5		-	416		-	346.5
273	Malto-9-AO*	-	898	-	54.5		-	69.5	-	3.5		-	43		-	308.5
274	Malto-10-AO*	-	5.5	-	268		-	84	-	69.5		-	21		-	160.5
275	Malto-11-AO*	-	359.5	-	13		-	78.5	-	17		-	210.5		-	495
276	Malto-12-AO*	-	365	-	29		-	57.5	-	21.5		-	340		-	273.5
277	Malto-13-AO*	-	166.5	-	130		-	38.5	-	10.5		-	181.5		-	298
278	Malto-2	-	366.5	-	26.5		-	61.5	-	50		-	61.5		-	4508.5
279	Malto-3	-	119	-	68		-	9.5	-	0.5		-	686		-	159
280	Malto-4	-	6	-	169.5		-	21	-	11.5		-	99		-	205.5
281	Malto-6	-	64	-	107.5		-	148.5	-	71		-	25.5		-	152.5
282	Malto-7	-	188	-	13		-	30	-	29.5		-	195		-	104.5
283	Dext-2-AO	-	352.5	-	138		-	148	-	65		-	0		-	625.5
284	Dext-3-AO	-	247	-	133.5		-	116	-	60.5		-	563		-	78
285	Dext-4-AO	71.5	111.5	-	273		-	85.5	-	37		-	278		-	230.5
286	Dext-5-AO*	-	596.5	-	20.5		-	37	-	16		-	2.5		-	99
287	Dext-6-AO*	-	82	-	151		-	52.5	-	21		-	103		-	175.5
288	Dext-8-AO*	-	580.5	-	15.5		-	230	-	93.5		-	53.5		-	244
289	Dext-9-AO*	-	57	-	180		-	20.5	-	17.5		-	151.5		-	152.5
290	Dext-10-AO*	-	34.5	-	4		-	223	-	115		-	60		-	36.5
291	Dext-11-AO*	-	173	-	10.5		-	30	-	2.5		-	509		-	47.5
292	Dext-12-AO*	-	713	-	1.5		-	12	-	10		-	81.5		-	238.5
293	Dext-13-AO*	-	827	-	122		-	55	-	6.5		-	117.5		-	132
294	Dext-2	-	91.5	-	23		-	13	-	16.5		-	289.5		-	114.5
295	Dext-3	-	231.5	-	127		-	77.5	-	20		-	139		-	139.5
296	Dext-4	-	154.5	-	122		-	9.5	-	6		-	32.5		-	97.5
297	Dext-6*	-	27.5	-	93		-	38.5	-	32.5		-	371.5		-	113.5
298	Dext-7*	-	329	-	13		-	16	-	16.5		-	79.5		-	97
299	Lam-2-AO	-	419	-	355.5		-	17.5	-	9		-	121.5		-	122.5
300	Lam-3-AO	-	83.5	-	73		-	325	-	123		-	508.5		-	406
301	Lam-4-AO	-	207	495.5	25.5		-	93	-	45		-	130		-	222
302	Lam-5-AO	227	16	501	26		-	36	-	13.5		-	74		-	194
303	Lam-6-AO*	228.5	491.5	21.5	238.5		-	5.5	-	14		-	182		-	134
304	Lam-7-AO	2133.5	310.5	672.5	378.5		-	19.5	-	13.5		1083.5	252.5		-	161.5
305	Curd-8-AO*	267.5	42.5	574	30		-	61.5	-	21.5		2086.5	167.5		-	171
306	Curd-9-AO*	-	774.5	126	33		-	26	-	6		-	108		-	72.5
307	Curd-10-AO*	114.5	791.5	-	297		-	6	-	10.5		-	87		-	222.5
308	Curd-11-AO*	711	422	387.5	313.5		-	75.5	-	43.5		295	174		-	90.5
309	Curd-12-AO*	-	208.5	448	161		-	86.5	-	36		797.5	785.5		-	145.5
310	Curd-13-AO*	-	324	-	0		-	98	-	69		-	315		-	169.5
311	Lam-2	-	275	-	193.5		-	26.5	-	31.5		-	437		-	417.5
312	Lam-3	-	344	-	57		-	12.5	-	11		-	342		-	153.5
313	Lam-6*	-	494	-	150		-	25.5	-	6		-	132.5		-	63
314	Lam-7	-	369.5	-	36		-	82.5	-	68.5		-	134		-	19
315	Cello-3-AO	-	1021.5	138.5	57.5		-	1	-	2		-	171.5		-	14.5
316	Cello-4-AO	655	140	20	339		-	29.5	-	21		700	523		-	18.5
317	Cello-5-AO*	-	1179.5	226	68		-	54	-	17.5		-	487.5		-	263
318	Cello-6-AO*	-	78.5	-	139.5		-	23	-	15		-	101.5		-	7
319	Cello-7-AO*	-	327	520.5	289.5		-	52	-	24		10	160		-	27.5
320	Cello-8-AO*	148	90	532.5	361.5		-	24.5	-	15.5		-	120.5		-	4.5
321	Cello-9-AO*	-	41.5	-	69		-	9.5	-	9		-	802		-	97.5
322	Cello-10-AO*	-	550.5	-	147		-	5	-	4		-	223		-	135.5
323	Cello-11-AO*	-	275	-	152.5		-	22	-	12.5		-	69.5		-	214
324	Cello-12-AO*	-	622.5	26.5	364.5		-	162.5	-	72.5		368.5	262.5		-	164
325	Cello-13-AO*	-	87.5	-	101.5		-	138	-	61.5		-	612		-	132.5
326	Cellobiose	-	130.5	-	279.5		-	114.5	-	48.5		-	103		-	49.5
327	Pust-3-AO	-	266.5	-	322		-	26.5	-	22		-	157		-	340.5
328	Pust-4-AO	-	341.5	475	141		-	5	-	14.5		-	8		-	65.5
329	Pust-5-AO	-	576.5	173.5	182.5		-	46	-	53.5		-	373.5		-	736.5
330	Pust-6-AO	-	524	-	68.5		-	14.5	-	18.5		429.5	465.5		-	179
331	Pust-7-AO*	-	151	63.5	80.5		-	100	-	50.5		462	162		-	527
332	Pust-8-AO*	-	577	-	525		-	329	-	184.5		-	316		-	932
333	Pust-9-AO*	-	385	-	130.5		-	40.5	-	22		-	98		-	4.5
334	Pust-10-AO*	-	289	-	241.5		-	143	-	81		-	297.5		-	26
335	Pust-11-AO*	71	405	-	27.5		-	58.5	-	43		-	329.5		-	129.5
336	Pust-15-AO*	-	682	-	64		-	31	-	7.5		-	383		-	215
337	Pust-15a-AO	-	1019.5	-	17.5		-	25.5	-	24.5		-	438.5		-	32.5
338	Kojibiose	-	370.5	-	127		-	31.5	-	22		-	98.5		-	179
339	Cyano-2-AO	-	737.5	-	2.5		-	30.5	-	3		-	12.5		-	949
340	Cyano-3-AO	623	72	73	157		-	85	-	19.5		-	12		-	31.5
341	Cyano-4-AO	36	102	452.5	21.5		-	75	-	38		-	219		-	74
342	Cyano-5-AO	180.5	74.5	-	264.5		-	55	-	13.5		-	23.5		-	665
343	Cyano-6-AO*	-	122	-	8.5		-	60	-	36		-	5		-	25.5
344	Cyano-7-AO*	-	266	-	50.5		-	63.5	-	39		-	622		-	176.5
345	Cyano-9-AO*	-	821	-	156.5		-	65.5	-	21.5		-	206		-	206.5
346	Nigerose	-	90.5	-	168		-	5	-	17.5		-	53		-	439
347	Nigerose-AO	-	129	-	86.5		-	52.5	-	26.5		-	497.5		-	253.5
348	Poria-3-AO	-	61	-	33		-	120.5	-	87.5		-	133.5		-	672
349	Poria-4-AO	-	340	-	49.5		-	52	-	15.5		-	184.5		-	568.5
350	Poria-5-AO	-	192.5	-	2		-	154	-	88.5		-	313		-	710
351	Poria-6-AO	-	139.5	-	53.5		-	165.5	-	92.5		-	34		-	66
352	Poria-7-AO	-	239.5	-	45.5		-	162	-	58		-	957.5		-	94
353	Poria-8-AO*	-	51.5	-	110		-	47	-	16.5		-	25.5		-	135
354	Poria-9-AO*	-	241	-	63		-	101.5	-	63		-	62		-	26.5
355	Poria-10-AO*	-	321.5	-	173.5		-	52.5	-	57		-	285.5		-	86
356	Poria-11-AO*	-	35.5	-	113		-	37	-	33.5		-	496.5		-	347
357	Poria-12-AO*	-	39.5	-	112		-	67.5	-	45.5		-	554		-	122
358	Poria-13-AO*	-	585.5	-	6		-	8	-	22		-	1.5		-	182
359	i-Pano-3-AO	-	41.5	-	2.5		-	170.5	-	79		-	553.5		-	124.5
360	Pullu-4-AO	-	371.5	-	178.5		-	153.5	-	78		-	180		-	747.5
361	Pullu-6-AO	-	318.5	-	66.5		-	29	-	16.5		-	295		-	229.5
362	CβG-2-AO	-	208	-	99		-	13.5	-	1.5		-	159		-	212
363	CβG-3-AO	-	604.5	-	198.5		-	345	-	192		-	185		-	751
364	CβG-4-AO	-	187	-	328		-	473.5	-	220.5		-	83		-	289.5
365	CβG-5-AO*	-	547.5	-	125.5		-	22.5	-	26		-	174		-	20.5
366	CβG-6-AO*	-	166.5	-	269.5		-	63	-	2		-	312.5		-	201.5
367	CβG-7-AO*	-	96	-	181.5		-	257	-	120		-	262.5		-	448.5
368	CβG-8-AO*	-	75	-	53		-	147.5	-	62.5		-	84		-	45
369	CβG-10-AO*	-	496	-	87.5		-	43	-	2		-	70.5		-	58
370	CβG-11-AO*	-	210.5	-	180.5		-	133	-	72		-	288		-	241.5
371	CβG-12-AO*	-	59	-	87		-	241.5	-	84		-	251.5		-	82.5
372	CβG-13-AO*	-	96.5	-	117.5		-	86	-	34.5		-	66		-	12
373	Barley-3-AO	-	407	-	340.5		-	24	-	18		-	176		-	153.5
374	Barley-3a-AO	-	439	-	0		-	54	-	26.5		-	784.5		-	265
375	Barley-3b-AO	-	199.5	-	55		-	33.5	-	20.5		-	118.5		-	178.5
376	Barley-4a-AO	-	253.5	-	23.5		-	68	-	35.5		-	260		-	275.5
377	Barley-4b-AO	-	190.5	-	75		-	36.5	-	8		-	425.5		-	1873.5
378	Barley-5-AO*	309	375	-	57.5		-	39.5	-	8		-	244.5		-	51
379	Barley-5a-AO	-	754	-	234.5		-	91	-	38		-	173		-	0.5
380	Barley-6-AO*	-	241	-	103		-	13.5	-	1.5		-	9.5		-	38.5
381	Barley-6a-AO	-	850	-	303		-	68.5	-	51		-	43		-	274.5
382	Barley-8-AO*	-	246.5	-	173.5		-	82.5	-	29.5		-	69.5		-	14
383	Barley-9-AO*	-	387.5	-	422		-	139.5	-	61.5		-	172		-	29.5
384	Barley-10-AO*	-	500.5	-	241.5		-	5	-	28		-	358.5		-	94
385	Barley-11-AO*	208	285	-	448.5		-	61	-	23		-	395		-	166
386	Barley-12-AO*	-	746	-	71		-	107	-	52.5		-	185		-	169
387	Barley-13-AO*	-	631.5	-	278		-	107.5	-	71		-	195		-	62
388	Barley-14-AO*	-	360	-	186		-	49.5	-	39.5		-	175		-	193.5
389	Barley-15-AO*	1001.5	64.5	-	319.5		-	91.5	-	61.5		-	184		-	34.5
390	Barley-16-AO*	-	72	-	178.5		3150.5	46	662.5	34.5		-	90		-	30.5
391	Grifo-3-AO*	-	308	-	2		-	26	-	17.5		-	34.5		-	88.5
392	Grifo-4-AO*	-	28.5	-	197.5		-	150.5	-	71		-	183		-	109
393	Grifo-6-AO*	-	431.5	-	104.5		-	15.5	-	7.5		-	204.5		-	185.5
394	Grifo-7-AO*	-	121	-	62.5		-	47.5	-	38.5		309	2414		-	128.5
395	Grifo-8-AO*	-	337.5	-	164.5		-	20.5	-	8		-	252.5		-	260.5
396	Grifo-9-AO*	-	232	-	189.5		-	6	-	15.5		-	86.5		-	152
397	Grifo-10-AO*	413.5	301.5	93	265		-	28	-	3.5		-	911		-	66
398	Grifo-11-AO*	611.5	191.5	-	312.5		-	18	-	11		-	3.5		-	72.5
399	Grifo-12-AO*	-	333	-	25		-	44	-	0.5		-	169.5		-	179.5
400	Grifo-13-AO*	-	163	-	166		-	10	-	25		-	131		-	181.5
401	Grifo-14-AO*	-	626.5	-	32.5		-	56	-	43		-	301.5		-	93
402	Grifo-15-AO*	514.5	632.5	331	119		-	82	-	57.5		-	408		-	28
403	Grifo-16-AO*	-	179	-	76.5		-	36	-	9.5		-	402		-	160.5
404	Lentin-2-AO	-	334	-	163		-	8.5	-	8.5		-	28.5		-	197
405	Lentin-3-AO	-	516	-	221.5		-	40	-	12		-	43		-	125
406	Lentin-4-AO*	294	162	318.5	199.5		-	45.5	-	50.5		-	219.5		-	54
407	Lentin-5-AO*	-	442.5	-	20		-	26	-	8		-	473		-	281.5
408	Lentin-6-AO*	-	144	-	709		-	19	-	21		-	122		-	38.5
409	Lentin-7-AO*	-	456	-	45		-	104.5	-	67.5		-	171.5		-	109
410	Lentin-8-AO*	36	193	-	24.5		-	67	-	32.5		-	593.5		-	179.5
411	Lentin-9-AO*	-	407	-	137.5		-	53.5	-	34		-	568.5		-	187.5
412	Lentin-10-AO*	-	337.5	-	40		-	85	-	36.5		-	342.5		-	374
413	Lentin-11-AO*	-	864.5	-	43.5		-	34	-	12		-	259.5		-	32
414	Lentin-12-AO*	133.5	24.5	-	45.5		-	110.5	-	45		-	54		-	184
415	Lentin-13-AO*	-	96.5	-	370		-	65.5	-	36.5		-	92.5		-	110
416	NSG-11-AO*	-	158	-	90		-	69	-	40		-	225		-	29.5
417	HE-8-AO	-	580	-	127		-	217.5	-	118.5		-	281.5		-	221
418	HE-9-AO	992	105	679	621		-	123	-	45.5		2074.5	9.5		32.5	11.5
419	HE-10-AO	1000.5	206.5	503.5	35.5		-	6	-	5.5		1844	807		1180.5	238.5
420	HE-9B7-AO	-	209.5	-	107.5		-	18	-	2		-	84		-	66
421	HE-10B2-AO	-	336	-	644.5		-	40	-	16.5		-	83		-	172.5
422	HE-10B3-AO	77	114	-	75.5		-	36.5	-	12.5		-	91.5		-	91
423	HE-10B5-AO	-	143	-	226.5		-	63	-	35.5		-	1.5		-	123.5
424	HE-10B7-AO	-	544.5	-	175		-	1	-	36.5		-	198.5		-	320.5
425	Gu-6B1/3-AO	-	507	-	394.5		-	106	-	64.5		-	87.5		-	224
426	HE-11B3/6-AO	-	433	-	3.5		-	5	-	3		-	168		-	129.5
427	Man4(β4)	-	498.5	-	202.5		-	133.5	-	50		-	528		-	13
428	Man6(β4)	-	87.5	-	294		-	115	-	31		-	148		-	115
429	Xyl5(β4)	-	408.5	-	197		-	51	-	40.5		-	239.5		-	108.5
430	Xyl6(β4)	-	1527.5	-	253.5		-	3	-	2		-	347		-	135.5
431	Ara6(α5)	-	390	-	381		-	29.5	-	5.5		-	550.5		-	216.5
432	Ara7(α5)	-	315.5	-	72		-	46	-	6		-	309		-	2.5
433	Gal	503.5	238.5	-	223.5		-	13	-	27.5		-	353.5		-	481
434	Gal-AO	1022	76	-	1054		-	27	-	0.5		-	42.5		-	184
435	GalNAc	-	601.5	1438	276		-	62.5	3.5	19		-	284		-	217.5
436	GalNAc-AO	-	281	-	267.5		-	87.5	-	58		-	231		-	231
437	Glc	-	24.5	-	374.5		-	188.5	-	85.5		-	769		-	239.5
438	Glc-AO	-	139.5	-	108.5		-	132.5	-	92		-	645		-	124
439	GN	-	457.5	-	63		-	204	-	161.5		-	59		-	246.5
440	GN-AO	-	31.5	-	33		-	37.5	-	51.5		-	104		-	17.5
441	Man-AO	-	269	-	110.5		-	32.5	-	35		-	509		-	52.5
442	Fuc	-	341	1144.5	72.5		-	59.5	-	58.5		-	195.5		-	98
443	Fuc-AO	106.5	29.5	-	204		-	163	-	64		-	243.5		-	322
444	Rha	-	95	-	276		-	69.5	-	26		-	174.5		-	119
445	Rha-AO	-	239	-	1		-	108.5	-	47		-	449.5		-	20.5
446	Galα-6Glc-AO	-	337	-	782.5		-	36	-	7		-	139		-	4.5
447	(6P)-Glc-AO	-	204.5	-	820		-	43	-	18		-	241		-	206.5
448	(6P)-Man	-	341	-	1311.5		-	43	-	7		-	54.5		-	641.5
449	(6P)-Man-AO	-	987.5	-	468.5		-	2	-	3		-	827.5		-	487
450	(6P)-Fructose-AO	-	169.5	-	188		-	56.5	-	54		-	147		-	112.5
451	SU-Tyr	1152	1	838.5	74.5		1907	53	122	32		430	382		-	1
452	SU-Cholesterol	-	129	-	525.5		-	122	-	79.5		-	345.5		-	122.5
453	GN-Asn	-	547.5	-	41		-	86.5	-	49		-	112.5		-	302.5
454	Xyl3Glc4	-	539	-	164		-	296	-	174.5		-	355.5		-	321.5
455	Glc4(α6,α4,α4)	-	568	-	127.5		-	141.5	-	59		-	255.5		-	138
456	Glc(α6,α4,α4)-AO	-	31.5	-	52		-	196.5	-	78		-	54		-	108
457	O1-AO	-	328	-	215		-	53	-	14		-	83.5		-	56.5
458	Rutinose-AO	-	80.5	-	443.5		-	61.5	-	31.5		-	34.5		-	23
459	Gal4	-	223	-	224		-	9	-	2		-	82		-	278.5
460	Ceramides	-	350	-	228.5		-	27.5	-	44.5		-	201.5		-	21.5
461	Galα-4Glc-AO	-	227	-	135.5		-	88.5	-	87.5		-	201		-	69.5
462	Carra-Tetra-1S	-	193	-	94.5		-	80	-	27		-	54		-	197.5
463	Carra-Tetra-2S	-	64	-	464.5		-	152.5	-	48.5		-	148		-	2
464	Carra-Hexa-3S	-	375.5	-	322.5		-	56.5	-	42.5		-	174.5		-	62.5
465	Carra-Hexa-4S	520.5	811.5	217.5	107.5		924	642	293.5	291		989	88		-	70.5
466	Carra-Octa-4S	-	802	-	31		-	49	25.5	16		-	940		-	370.5
467	Gal2GlcNAc(1-3)-AO	-	248	-	340.5		-	150	-	88.5		-	145.5		-	67
468	GalManNAc(1-4)-AO	-	413.5	-	25		-	5.5	-	8.5		-	6		-	174
469	GSC-187	715.5	331.5	-	13.5		-	61.5	-	11.5		-	302.5		-	40.5
470	GSC-40	-	125.5	-	168		-	137.5	-	84		-	670		-	272
471	NeuAcα-(3')Lac	956.5	359.5	838	76		-	170.5	-	67.5		376	60		-	107
472	NeuAcα-(3')Lac-AO	1648	219	1471.5	3.5		-	40	-	24.5		4131	431		-	110.5
473	Neu4,5Ac-(3')Lac	-	56.5	-	42		-	42	-	5.5		-	252.5		-	183
474	Neu4,5Ac-(3')Lac-AO	6	259	-	257		-	1.5	-	9		1542.5	153.5		-	258.5
475	GSC-16	-	193.5	-	132.5		-	66	-	34		-	304		-	52.5
476	GSC-178	143	113	117.5	347.5		-	27.5	-	27		-	161		-	81.5
477	GSC-17	-	343.5	-	248		-	18	-	20		96	357		-	326.5
478	GSC-18	-	229	-	120.5		-	21.5	-	7		-	146		-	15.5
479	GSC-197	537.5	33.5	-	90		-	63	-	51		-	627		-	39.5
480	GSC-199	-	271.5	-	92		-	34	-	1		-	92.5		-	147.5
481	GSC-198	-	86.5	-	4		-	91	-	0.5		-	165		-	69
482	GSC-75	-	109	-	555.5		-	222.5	-	111		-	204		-	105
483	GSC-76	16	32	-	84.5		-	161.5	160.5	46		233	399		-	46.5
484	GSC-77	-	53	-	66		-	19.5	-	25		-	586		-	35.5
485	GSC-153	-	51	-	274		-	72	-	53		-	369.5		-	19
486	GSC-51	483.5	29.5	-	250.5		-	49	-	6		-	358.5		-	52.5
487	GSC-78	-	581	-	104.5		-	82.5	-	60.5		-	83		-	151.5
488	GSC-79	-	208	-	130.5		-	92.5	-	31		-	640.5		-	65.5
489	GSC-23	-	86.5	-	73.5		-	65.5	-	10.5		-	385		-	108.5
490	GSC-24	-	153	-	16.5		-	125.5	-	65		-	12		-	63.5
491	GSC-50	-	26	-	419.5		-	57.5	-	3		-	205.5		-	59
492	Neuα-(3')Lac	-	403.5	-	3		-	113	-	72		-	147		-	164
493	Neuα-(3')Lac-AO	-	684.5	-	366.5		-	19.5	-	37.5		-	128		-	217.5
494	NeuAcβ-(3')Lac	-	177	-	36.5		-	25.5	-	11.5		-	375.5		-	16.5
495	NeuAcβ-(3')Lac-AO	-	298	-	134		-	54	-	15.5		-	390		-	90.5
496	GSC-161	1362.5	362.5	1777	195		-	44	192.5	12		3414	25		-	208
497	GSC-162	-	63	-	29		-	42.5	-	33		-	17		-	63.5
498	SAA#1	295.5	154.5	-	204		-	15.5	-	28.5		340.5	190.5		-	121.5
499	SAA#1-AO	308	220	1221	255		-	33	26	12		2157.5	27.5		-	34
500	NeuAcα-(3')LN	1428.5	46.5	928.5	420.5		-	8	-	8.5		495.5	387.5		-	236.5
501	NeuAcα-(3')LN-AO	1281.5	144.5	1202	202		-	132.5	50.5	76		4622.5	48.5		-	274
502	NeuGcα-(3')LN	-	17	-	81.5		-	26	-	28		-	395		-	15.5
503	PI-1	1445	233	1285.5	26.5		-	38.5	320.5	42		1430	105		-	211.5
504	PI-1-AO	2589.5	63.5	2821	82		-	187.5	824.5	85.5		6808	540		-	425.5
505	PI-2	1087	201	1787.5	98.5		300	42.5	308.5	23		3289	472		-	56.5
506	PI-2-AO	3961.5	398.5	5011.5	79.5		8624.5	27.5	1212	20.5		10429	817		-	130
507	SA(3')-Lea-Tri	338	98	370.5	199.5		-	60	-	34		618	143		-	164.5
508	SA(3')-Lea-Tri-AO	1128.5	56.5	-	233		-	115	-	45.5		875	166		-	26.5
509	SA(3')-Lex-Tri	-	119	-	62.5		-	77.5	-	32		-	76.5		-	296
510	SA(3')-Lex-Tri-AO	1858	590	1343	110		-	116.5	145	57.5		2136	237		-	88.5
511	GSC-440	30.5	123.5	282.5	387.5		-	64	-	30.5		1901.5	393.5		-	318.5
512	GSC-512	-	217	-	5.5		-	35.5	-	9		-	38		-	246
513	GSC-513	-	146.5	-	185.5		-	39.5	-	16		261.5	327.5		-	239.5
514	GSC-511	-	290	-	123		-	86	-	37.5		653.5	702.5		-	31
515	GSC-479	1940	131	1441	327		-	106	183.5	55.5		1139.5	199.5		-	165
516	GSC-105	-	140.5	-	117.5		-	83	-	45.5		-	67.5		-	99
517	GSC-121	304.5	274.5	-	34.5		-	70	-	37.5		-	217.5		-	111
518	GSC-123	-	59	-	252		-	46.5	-	13		-	10.5		-	96
519	GSC-133	-	539.5	-	98		-	173.5	-	95.5		-	247		-	80
520	GSC-131	-	370.5	-	308.5		-	56.5	-	49.5		-	116.5		-	379
521	GSC-163	-	344.5	-	31		-	78.5	-	52.5		-	423		-	399
522	GSC-127	-	111.5	-	64		-	47	-	53.5		-	233.5		-	71
523	GSC-341	-	660.5	-	64.5		-	80	-	38.5		-	617		-	231.5
524	GSC-177	-	310	-	259		-	195	-	116		-	302.5		-	16.5
525	GSC-175	-	7	-	24.5		-	434.5	-	215		-	72		-	33
526	GSC-176	-	117.5	-	38.5		-	30	-	13.5		-	3.5		-	134.5
527	GSC-257	40.5	510.5	-	75.5		-	10.5	-	10		-	253		-	130.5
528	LSTa	1261	254	840.5	444.5		-	42	-	13.5		309.5	110.5		-	271.5
529	LSTd	1844	239	1692.5	1.5		590	175.5	182	98.5		1170	381		-	142
530	GSC-272	1074.5	118.5	253.5	45.5		-	116.5	-	78		1787	147		-	43.5
531	GSC-147	-	300	-	201		-	6	-	7		-	368		-	434.5
532	GSC-396	-	139	-	563.5		-	78	-	45.5		-	92		-	235.5
533	Sialylparagloboside	-	361.5	-	338		-	5	-	6		-	7		-	455
534	GSC-273	3892	710	3974.5	30.5		250	70.5	901	43		4564.5	966.5		-	270
535	GSC-31	-	100	-	57		-	14	-	13.5		-	78.5		-	46.5
536	GSC-516B	-	31.5	-	181		-	46.5	-	20		-	456.5		-	149.5
537	SA(3')-LNFP-II	663	110	656	173		-	28.5	-	32		104.5	499.5		-	152.5
538	GSC-533	347.5	97.5	473.5	62.5		-	10	-	16		-	281		-	245.5
539	GSC-64	42.5	187.5	-	170.5		-	158.5	-	94.5		-	107		-	32.5
540	GSC-472	-	591.5	-	168		-	1	-	22.5		-	269		-	91
541	GSC-314	-	46	-	60		-	46.5	-	11		-	299.5		-	95.5
542	GSC-149	-	158	-	295		-	120.5	-	52		-	336.5		-	53
543	GSC-311	-	618	-	329.5		-	42	-	28.5		-	523		-	112.5
544	GSC-268	-	63	-	223		-	28.5	-	15		908	210		-	37.5
545	GSC-268 deNAc	-	116.5	-	249		-	62.5	-	17.5		-	386.5		-	103.5
546	GSC-269	-	198.5	23.5	42.5		-	9.5	-	29.5		-	192		-	12.5
547	GSC-406	-	820.5	-	278.5		-	142	-	55		-	308.5		-	2
548	GSC-270	414	47	-	80.5		-	76	48.5	21.5		413.5	20.5		-	292
549	NeuAcα-(3')LNnO	1288	33	2447	210		893	1	63.5	16.5		-	263		-	836
550	MSMFLNH	707.5	390.5	223.5	213.5		-	20.5	-	21.5		-	309.5		-	98.5
551	GSC-221	557	916	756	313		-	114	-	58.5		-	451		-	1898.5
552	GSC-220	517.5	323.5	613.5	213.5		-	15	-	2		-	522.5		-	30
553	C4U	915.5	933.5	-	124		-	36.5	-	6		848.5	795.5		-	77.5
554	A2F(2-3)	1122	334	1667.5	319.5		1183	49	-	23.5		232.5	148.5		-	440
555	P6-1 (GTP 4N(2,3)-4A+F)	-	108.5	-	74		-	68	-	59.5		-	868.5		-	50.5
556	P7-2 (GTP 4N(2,3)-4A+1R+F)	-	256.5	-	372		-	90	-	32.5		-	233		-	561.5
557	P8-1 (GTP 4N(2,3)-4A+2R+F)	-	69	-	34.5		-	138	-	77.5		-	99		-	243.5
558	P22-1 (GTP 3N(2,3)-3A(2,6)+F)	-	306	76	1329		-	78	-	29.5		-	213		-	1299
559	GM4	-	101	-	83		-	17	-	18.5		-	600		-	2215
560	Haematoside	761.5	258.5	918	11		-	49.5	-	11.5		-	81.5		-	145.5
561	GM3	-	246	-	209.5		-	82.5	-	53		-	517		-	361.5
562	GM3(Gc)	-	111.5	-	240.5		-	143.5	-	79.5		-	121.5		-	610
563	GM2	1688.5	452.5	1732	517		-	27.5	37.5	15		-	177		-	409.5
564	GSC-576	1341	220	503.5	342.5		-	137.5	-	56.5		4326.5	953.5		-	346
565	GSC-108	-	47.5	-	88		-	95.5	-	19		136.5	234.5		-	353
566	GSC-193	212.5	575.5	-	147.5		-	24	-	28.5		-	115		-	112.5
567	GM1b	-	739	-	257.5		-	53	-	41.5		-	608.5		-	722
568	GSC-335	-	113.5	-	202		-	27.5	-	55		-	181		-	259.5
569	GM1	-	125.5	-	313		-	194.5	-	109.5		-	854.5		-	103.5
570	GM1-penta	417.5	794.5	-	351		-	3	-	18.5		-	283		-	60.5
571	GM1(Gc)	-	58.5	-	206.5		-	147	-	62.5		-	162		-	1419.5
572	GM1(Gc)-penta	633.5	379.5	-	75		-	36	-	28		-	16		-	385.5
573	GM1b-DH	146.5	444.5	1552	41		-	64.5	37	48		-	154.5		-	3.5
574	GD1a	766.5	33.5	641.5	144.5		-	49.5	-	32		-	80.5		-	133
575	GD1a-hexa	4058	610	6004	333		540	28	-	13		2338.5	352.5		-	409.5
576	GalNAc-GD1a(Ac,Gc)	2947.5	344.5	2316	199		705.5	124.5	52.5	93		89.5	562.5		-	48
577	GSC-195	-	192.5	-	264		-	89	-	3		-	155.5		-	521.5
578	GSC-488	-	164	-	215.5		-	93.5	-	50		-	372.5		-	505.5
579	GSC-491	79	141	-	88.5		-	71.5	-	4		913.5	159.5		-	23
580	GSC-489	-	93	-	148		-	59	-	21		688	182		-	83.5
581	GSC-284	-	62	-	168.5		-	7.5	-	21		-	151.5		-	112.5
582	GSC-575	3631.5	58.5	1783	309		-	20.5	96.5	20		7145	65		-	21
583	GSC-154	-	137.5	-	576.5		-	12	-	48		-	151.5		-	2902
584	GSC-446	805	91	-	272		-	44.5	-	27		881.5	308.5		-	1.5
585	GSC-441	-	487.5	-	943		-	23	-	40.5		686.5	168.5		-	83.5
586	GSC-384	27	492	-	130.5		-	8.5	-	22		812.5	117.5		-	145
587	GSC-27	-	8	-	1492		-	26.5	-	25		-	85		-	7.5
588	GSC-144	-	752	-	134.5		-	201	-	101		-	229		-	152
589	GSC-13	-	330.5	-	479.5		-	2.5	-	7		-	184.5		-	169.5
590	GSC-72	-	21.5	-	69		-	64	-	12.5		-	401		-	431.5
591	GSC-60	-	219	-	130		-	80.5	-	24.5		-	572		-	59
592	GSC-9	-	166.5	-	132		-	72	-	33.5		-	229		-	100
593	GSC-59	-	154	-	221		-	25.5	-	19.5		-	371.5		-	107
594	GSC-95	-	20.5	-	22		-	62.5	-	50.5		-	429.5		-	35.5
595	NeuAcα-(6')Lac	82.5	558.5	-	252.5		-	168.5	-	82.5		-	149		-	49.5
596	NeuAcα-(6')Lac-AO	-	192.5	9.5	7.5		-	19	-	5.5		982	5		-	106.5
597	GSC-61	-	95	-	20.5		-	24.5	-	14.5		-	102		-	91.5
598	GSC-12	-	181.5	1474	3515		-	9.5	-	18		-	334		-	175
599	GSC-234	-	154.5	-	320		-	93.5	-	42.5		1850	502		524.5	160.5
600	GSC-73	-	52	-	69.5		-	59	-	13		-	274		-	68.5
601	Neuα-(6')Lac	-	254	-	330		-	141	-	72		-	703		-	143.5
602	Neuα-(6')Lac-AO	-	26.5	-	76.5		-	164.5	-	84.5		-	177.5		-	188
603	NeuAcβ-(6')Lac	-	121	-	445		-	23	-	21.5		-	899.5		-	76.5
604	NeuAcβ-(6')Lac-AO	-	162.5	-	22		-	109	-	56.5		-	204		-	275.5
605	NeuAcα-(6')LN	-	241	-	47.5		-	94	-	89.5		-	212		-	147
606	NeuAcα-(6')LN-AO	-	86	-	59.5		-	25.5	-	12.5		1405.5	16.5		-	127
607	Neu5,9Ac-(6')LN	-	146	-	196		-	186	-	76.5		-	109		-	106.5
608	LSTb	-	52	-	188.5		-	111.5	-	29		-	173.5		-	6.5
609	GSC-397	-	197	-	61		-	57	-	30.5		-	409.5		-	203
610	LSTc	-	184.5	-	38.5		-	20.5	-	11.5		-	73.5		-	4.5
611	SA(6')-LNFP-VI	1001	765	-	450		-	2.5	-	2		-	162.5		-	150.5
612	GSC-97	-	112	-	84.5		-	10	-	18.5		-	168.5		-	283.5
613	MSDFLNnH-AO	-	228	-	79		-	392.5	-	195.5		-	165.5		-	491
614	NeuAcα-(6')LNnO (F1)	-	41.5	-	278.5		-	109	-	57.5		-	478.5		-	71.5
615	MSLNH	-	216.5	-	210		-	45.5	-	26.5		-	476		-	375
616	MSLNnH-I	-	576	-	292.5		-	49	-	23.5		-	217.5		-	149
617	DSLNnH	-	243	-	28.5		-	7.5	-	20.5		-	147		-	105.5
618	MFMSLNnH	-	20	-	74		-	171	-	95		-	148.5		-	10
619	A2(2-6)	268	86	467	133		-	37	-	14.5		-	42		-	329
620	AGP-Bi-Ac2	-	236	-	141.5		-	26	-	10.5		-	561.5		-	854.5
621	AGP-Bi-Gc2	-	378.5	-	71		-	32	-	3		-	265		-	353.5
622	AGP-Bi-AcGc	348.5	350.5	-	38		-	84.5	-	36		-	638.5		-	98
623	GSC-442	-	16.5	-	119		-	87.5	-	7		-	56.5		-	289.5
624	GSC-68	-	323	-	246.5		-	91	-	60		-	265.5		-	28
625	GSC-155	-	342	-	256		-	3	-	34.5		-	151		-	92.5
626	GSC-107	-	110	-	248.5		-	78.5	-	49.5		-	26		-	91.5
627	BSM-Di-A1-AO	-	165.5	-	190.5		-	191.5	-	78.5		-	137.5		-	388
628	BSM-Di-A2-AO	909	339	807	178		-	97.5	-	45		6086.5	325.5		-	35
629	GSC-70	-	239	-	68.5		-	11	-	12		-	485		-	10.5
630	DSLNT	1046.5	484.5	556	56		-	169	-	83.5		574.5	44.5		-	152
631	A3	1135.5	492.5	1345	277		-	70.5	-	25		-	148.5		-	453.5
632	GSC-118	-	313.5	-	283.5		-	40.5	-	25		250	39		-	34
633	DST	-	135.5	-	506		-	32	-	44		-	1277.5		-	929.5
634	DST-AO	-	14	6.5	334.5		-	16.5	-	4.5		2749	64		-	8
635	GSC-490	-	482	-	567		-	51	-	37		-	151		-	8.5
636	GSC-230	-	198	-	281		-	49.5	-	7.5		-	255		-	261.5
637	GSC-231	-	324.5	-	213.5		-	150	-	104		-	429.5		-	135.5
638	GSC-439	-	371	-	240		-	45.5	-	26.5		-	422.5		-	111
639	GSC-232	61.5	68.5	-	18		-	57	-	42.5		-	38		-	59.5
640	GSC-229	-	339	-	110		-	82.5	-	59		-	5		-	171
641	GSC-437	-	65	-	276		-	51.5	-	17		-	658.5		-	184.5
642	GD3	-	241	-	79		-	165	-	112.5		-	48		-	131
643	GD3-tetra	-	101.5	-	16.5		-	94.5	-	57		-	120.5		-	129
644	GD3-tetra-AO	245	116	-	95.5		-	121.5	-	41		-	1127.5		-	46
645	GD2	-	497	-	4.5		-	100	-	100.5		-	68.5		-	268
646	GD1b	-	143	-	8		-	6.5	-	41.5		-	241		-	262
647	GD1b-DH	-	64	-	14.5		-	19.5	-	24.5		-	187		-	289
648	GQ1b	-	118.5	-	128		-	182	-	96.5		-	292		-	39
649	SA2(α8)	403.5	130.5	-	11.5		-	13.5	-	13.5		1117.5	703.5		-	97.5
650	SA3(α8)	-	126	-	257		-	1.5	-	10		328.5	286.5		-	353.5
651	SA4(α8)	311	2	-	216		-	97	-	46		598	67		-	29
652	SA5(α8)*	-	170	-	327.5		-	12	-	9		-	169.5		-	52.5
653	SA6(α8)*	-	287	-	271.5		-	37.5	-	17		-	221		-	47
654	SA7(α8)*	-	569	-	159.5		-	87.5	-	11.5		-	258.5		-	46
655	SA8(α8)*	-	70	-	192.5		-	15	-	30.5		456.5	325.5		-	37.5
656	SA9(α8)*	-	456	-	41.5		-	103.5	-	73.5		-	173		-	220
657	SA10(α8)*	275	1	-	28.5		-	54	-	28.5		-	285.5		-	476
658	GT1a	648.5	862.5	-	11		-	166.5	-	73		-	33		-	426
659	GT1b	759	182	602	401		-	84	-	48		2345	298		-	133.5
660	GT1c-DH	-	1004	-	130.5		-	90	-	12.5		-	3		-	74
661	SA(3/6)LNFP-I	-	95	-	110.5		-	103.5	-	96.5		-	36.5		-	614
662	GSC-96	-	69	-	426.5		-	54.5	-	25.5		586.5	95.5		-	127
663	SA2(α2-9)	547.5	107.5	299.5	263.5		-	30.5	-	12		2186	547		-	107.5
664	SA3(α2-9)	1099	405	198	298		-	78	-	52.5		4514.5	692.5		-	158
665	SA4(α2-9)	1548	334	2911	290		-	121	-	72		11618.5	697.5		-	142.5
666	SA5(α2-9)	1548.5	382.5	2374.5	212.5		127.5	44.5	-	27		7273	516		-	295
667	SA6(α2-9)	1289	415	1805	176		350.5	91	-	28.5		4556.5	987.5		-	93
668	NeuAc	-	43.5	-	220		-	88.5	-	57		-	1308.5		-	863.5
669	NeuAc-AO	-	695.5	-	28		-	93	-	13		-	353.5		-	151.5
670	NeuGc	-	324.5	-	188.5		-	349	-	211		-	193.5		-	8
671	NeuGc-AO	-	151	-	312		-	115	-	76.5		-	542		-	694.5
672	GSC-62	93.5	25.5	-	29.5		-	44.5	-	7		-	515		-	95.5
a Probe position in the histogram charts (Fig. 7A, Fig. S5 and S6).
b The oligosaccharide probes are all lipid-linked. Asterisks that follow the names of certain probes indicate that predominant components are shown.
c Assay conditions used microarray analysis. Condition A: a pre-complexation procedure is performed to generate protein-antibody complexes before the protein overlay. Condition B: His-tagged proteins analysed without pre-complexation. More details are provided in Material and methods.
d Laser Power (LP) used to allow optimal image (without signal saturation) recorded for each experiment.
e Fluorescence binding signals are shown as means of duplicate spots at 5 fmol/spot. -, indicates fluorescence intensity less than 1.
f Half of the difference of signal intensities of duplicate spots of each glycan probe.

## Sheet: Condensed matrix sialyl glycans
A "condensed matrix" focused on sialyl glycan probes that were variously bound by the PilC samples investigated
			PilC					PilCΔpilin					PilCSK36
			Condition Ac		Condition B			Condition A		Condition B			Condition B
			(precomplexed, 20 % LP scand)		(no precomplex, 20 % LP scan)			(precomplexed, 100 % LP scan)		(no precomplex, 100 % LP scan)			(no precomplex, 30 % LP scan)
Posa	Probeb	Sequence	Scoree	Errorf	Score	Error		Score	Error	Score	Error		Score	Error		Relative binding intensity		Relative binding intensity		Relative binding intensity		Relative binding intensity		Relative binding intensity		Relative binding intensity		Relative binding intensity		Relative binding intensity		Relative binding intensity		Relative binding intensity		Relative binding intensity		Relative binding intensity		Relative binding intensity		Relative binding intensity		Relative binding intensity		Relative binding intensity		Relative binding intensity
469	GSC-187	NeuAcα-3Galβ-C29	715.5	331.5	-	13.5		-	61.5	-	11.5		-	302.5
471	NeuAcα-(3')Lac	NeuAcα-3Galβ-4Glc-DH	956.5	359.5	838	76		-	170.5	-	67.5		376	60			<10 %
472	NeuAcα-(3')Lac-AO	NeuAcα-3Galβ-4Glc-AO	1648	219	1471.5	3.5		-	40	-	24.5		4131	431			10-30 %
473	Neu4,5Ac-(3')Lac	(4-OAc)NeuAcα-3Galβ-4Glc-DH	-	56.5	-	42		-	42	-	5.5		-	252.5			30-70 %
474	Neu4,5Ac-(3')Lac-AO	(4-OAc)NeuAcα-3Galβ-4Glc-AO	6	259	-	257		-	1.5	-	9		1542.5	153.5			70-100 %
479	GSC-197	KDNα-3Galβ-4Glcβ-Cer28	537.5	33.5	-	90		-	63	-	51		-	627
480	GSC-199	KDNα-3Galβ-4Glcβ-C30	-	271.5	-	92		-	34	-	1		-	92.5		100 % is the highest binding intensity of each experiment
486	GSC-51	(9-deoxy)NeuAcα-3Galβ-4Glcβ-Cer36	483.5	29.5	-	250.5		-	49	-	6		-	358.5
496	GSC-161	NeuAcα-3Galβ-4Glcβ-C30 │ Fucα-3	1362.5	362.5	1777	195		-	44	192.5	12		3414	25
497	GSC-162	NeuAcα-3Galβ-4Glcβ-Cer36 │ Fucα-3	-	63	-	29		-	42.5	-	33		-	17
498	SAA#1	NeuAcα-3Galβ-3GlcNAc-DH	295.5	154.5	-	204		-	15.5	-	28.5		340.5	190.5
499	SAA#1-AO	NeuAcα-3Galβ-3GlcNAc-AO	308	220	1221	255		-	33	26	12		2157.5	27.5
500	NeuAcα-(3')LN	NeuAcα-3Galβ-4GlcNAc-DH	1428.5	46.5	928.5	420.5		-	8	-	8.5		495.5	387.5
501	NeuAcα-(3')LN-AO	NeuAcα-3Galβ-4GlcNAc-AO	1281.5	144.5	1202	202		-	132.5	50.5	76		4622.5	48.5
502	NeuGcα-(3')LN	NeuGcα-3Galβ-4GlcNAc-DH	-	17	-	81.5		-	26	-	28		-	395
503	PI-1	NeuAcα-3(6-NAc)Galβ-4GlcNAc-DH	1445	233	1285.5	26.5		-	38.5	320.5	42		1430	105
504	PI-1-AO	NeuAcα-3(6-NAc)Galβ-4GlcNAc-AO	2589.5	63.5	2821	82		-	187.5	824.5	85.5		6808	540
505	PI-2	NeuAcα-3(6-NBz)Galβ-4GlcNAc-DH	1087	201	1787.5	98.5		300	42.5	308.5	23		3289	472
506	PI-2-AO	NeuAcα-3(6-NBz)Galβ-4GlcNAc-AO	3961.5	398.5	5011.5	79.5		8624.5	27.5	1212	20.5		10429	817
507	SA(3')-Lea-Tri	NeuAcα-3Galβ-3GlcNAc-DH │ Fucα-4	338	98	370.5	199.5		-	60	-	34		618	143
508	SA(3')-Lea-Tri-AO	NeuAcα-3Galβ-3GlcNAc-AO │ Fucα-4	1128.5	56.5	-	233		-	115	-	45.5		875	166
509	SA(3')-Lex-Tri	NeuAcα-3Galβ-4GlcNAc-DH │ Fucα-3	-	119	-	62.5		-	77.5	-	32		-	76.5
510	SA(3')-Lex-Tri-AO	NeuAcα-3Galβ-4GlcNAc-AO │ Fucα-3	1858	590	1343	110		-	116.5	145	57.5		2136	237
511	GSC-440	NeuAcα-3Galβ-4GlcNAcβ-C30 │ Fucα-3	30.5	123.5	282.5	387.5		-	64	-	30.5		1901.5	393.5
515	GSC-479	NeuAcα-3Galβ-4GlcNAcβ-3Galβ-C30 │ Fucα-3	1940	131	1441	327		-	106	183.5	55.5		1139.5	199.5
516	GSC-105	NeuAcα-3Galβ-4GlcNAcβ-3Galβ-Cer36 │ Fucα-3	-	140.5	-	117.5		-	83	-	45.5		-	67.5
528	LSTa	NeuAcα-3Galβ-3GlcNAcβ-3Galβ-4Glc-DH	1261	254	840.5	444.5		-	42	-	13.5		309.5	110.5
529	LSTd	NeuAcα-3Galβ-4GlcNAcβ-3Galβ-4Glc-DH	1844	239	1692.5	1.5		590	175.5	182	98.5		1170	381
530	GSC-272	NeuAcα-3Galβ-3GlcNAcβ-3Galβ-4Glcβ-C30	1074.5	118.5	253.5	45.5		-	116.5	-	78		1787	147
534	GSC-273	NeuAcα-3Galβ-4GlcNAcβ-3Galβ-4Glcβ-C30	3892	710	3974.5	30.5		250	70.5	901	43		4564.5	966.5
537	SA(3')-LNFP-II	NeuAcα-3Galβ-3GlcNAcβ-3Galβ-4Glc-DH │ Fucα-4	663	110	656	173		-	28.5	-	32		104.5	499.5
548	GSC-270	SU-6 SU-6 │ │ NeuAcα-3Galβ-4GlcNAcβ-3Galβ-4Glcβ-Cer36 │ Fucα-3	414	47	-	80.5		-	76	48.5	21.5		413.5	20.5
549	NeuAcα-(3')LNnO	NeuAcα-3Galβ-4GlcNAcβ-3Galβ-4GlcNAcβ-3Galβ-4GlcNAcβ-3Galβ-4Glc-DH	1288	33	2447	210		893	1	63.5	16.5		-	263
550	MSMFLNH	Galβ-4GlcNAcβ-6 │ │ Fucα-3 Galβ-4Glc-DH │ NeuAcα-3Galβ-3GlcNAcβ-3	707.5	390.5	223.5	213.5		-	20.5	-	21.5		-	309.5
551	GSC-221	NeuAcα-3Galβ-4GlcNAcβ-3Galβ-4GlcNAcβ-3Galβ-4Glcβ-Cer36 │ Fucα-3	557	916	756	313		-	114	-	58.5		-	451
552	GSC-220	NeuAcα-3Galβ-4GlcNAcβ-3Galβ-4GlcNAcβ-3Galβ-4Glcβ-Cer36 │ │ Fucα-3 Fucα-3	517.5	323.5	613.5	213.5		-	15	-	2		-	522.5
553	C4U	NeuAcα-3Galβ-4GlcNAcβ-3Galβ-3GlcNAc-DH │ │ │ SU-6 SU-6 SU-6	915.5	933.5	-	124		-	36.5	-	6		848.5	795.5
554	A2F(2-3)	NeuAcα-3Galβ-4GlcNAcβ-2Manα-6 Fucα-6 │ │ Manβ-4GlcNAcβ-4GlcNAc-DH │ NeuAcα-3Galβ-4GlcNAcβ-2Manα-3	1122	334	1667.5	319.5		1183	49	-	23.5		232.5	148.5
560	Haematoside	NeuAcα-3Galβ-4Glcβ-Cer	761.5	258.5	918	11		-	49.5	-	11.5		-	81.5
561	GM3	NeuAcα-3Galβ-4Glcβ-Cer	-	246	-	209.5		-	82.5	-	53		-	517
562	GM3(Gc)	NeuGcα-3Galβ-4Glcβ-Cer	-	111.5	-	240.5		-	143.5	-	79.5		-	121.5
569	GM1	Galβ-3GalNAcβ-4Galβ-4Glcβ-Cer │ NeuAcα-3	-	125.5	-	313		-	194.5	-	109.5		-	854.5
570	GM1-penta	Galβ-3GalNAcβ-4Galβ-4Glc-DH │ NeuAcα-3	417.5	794.5	-	351		-	3	-	18.5		-	283
571	GM1(Gc)	Galβ-3GalNAcβ-4Galβ-4Glcβ-Cer │ NeuGcα-3	-	58.5	-	206.5		-	147	-	62.5		-	162
572	GM1(Gc)-penta	Galβ-3GalNAcβ-4Galβ-4Glc-DH │ NeuGcα-3	633.5	379.5	-	75		-	36	-	28		-	16
567	GM1b	NeuAcα-3Galβ-3GalNAcβ-4Galβ-4Glcβ-Cer	-	739	-	257.5		-	53	-	41.5		-	608.5
573	GM1b-DH	NeuAcα-3Galβ-3GalNAcβ-4Galβ-4Glc-DH	146.5	444.5	1552	41		-	64.5	37	48		-	154.5
574	GD1a	NeuAcα-3Galβ-3GalNAcβ-4Galβ-4Glcβ-Cer │ NeuAcα-3	766.5	33.5	641.5	144.5		-	49.5	-	32		-	80.5
575	GD1a-hexa	NeuAcα-3Galβ-3GalNAcβ-4Galβ-4Glc-DH │ NeuAcα-3	4058	610	6004	333		540	28	-	13		2338.5	352.5
576	GalNAc-GD1a(Ac,Gc)	GalNAcβ-4Galβ-3GalNAcβ-4Galβ-4Glcβ-Cer │ │ NeuGcα-3 NeuAcα-3 GalNAcβ-4Galβ-3GalNAcβ-4Galβ-4Glcβ-Cer │ │ NeuAcα-3 NeuGcα-3	2947.5	344.5	2316	199		705.5	124.5	52.5	93		89.5	562.5
563	GM2	GalNAcβ-4Galβ-4Glcβ-Cer │ NeuAcα-3	1688.5	452.5	1732	517		-	27.5	37.5	15		-	177
564	GSC-576	GalNAcβ-4Galβ-3Glcβ-C30 │ NeuAcα-3	1341	220	503.5	342.5		-	137.5	-	56.5		4326.5	953.5
582	GSC-575	GalNAcβ-4Galβ-3Galβ-C30 │ NeuAcα-3	3631.5	58.5	1783	309		-	20.5	96.5	20		7145	65
584	GSC-446	NeuAcα-3Galβ-4GlcNAcβ-6GalNAcα-3Galβ-4Glc-C30	805	91	-	272		-	44.5	-	27		881.5	308.5
605	NeuAcα-(6')LN	NeuAcα-6Galβ-4GlcNAc-DH	-	241	-	47.5		-	94	-	89.5		-	212
606	NeuAcα-(6')LN-AO	NeuAcα-6Galβ-4GlcNAc-AO	-	86	-	59.5		-	25.5	-	12.5		1405.5	16.5
608	LSTb	Galβ-3GlcNAcβ-3Galβ-4Glc-DH │ NeuAcα-6	-	52	-	188.5		-	111.5	-	29		-	173.5
610	LSTc	NeuAcα-6Galβ-4GlcNAcβ-3Galβ-4Glc-DH	-	184.5	-	38.5		-	20.5	-	11.5		-	73.5
611	SA(6')-LNFP-VI	NeuAcα-6Galβ-4GlcNAcβ-3Galβ-4Glc-DH │ Fucα-3	1001	765	-	450		-	2.5	-	2		-	162.5
628	BSM-Di-A2-AO	NeuAcα-6GalNAc-AO	909	339	807	178		-	97.5	-	45		6086.5	325.5
630	DSLNT	NeuAcα-3Galβ-3GlcNAcβ-3Galβ-4Glc-DH │ NeuAcα-6	1046.5	484.5	556	56		-	169	-	83.5		574.5	44.5
631	A3	NeuAcα-3Galβ-4GlcNAcβ-2Manα-6 │ Manβ-4GlcNAcβ-4GlcNAc-DH │ NeuAcα-3Galβ-4GlcNAcβ-4Manα-3 │ NeuAcα-6Galβ-4GlcNAcβ-2	1135.5	492.5	1345	277		-	70.5	-	25		-	148.5
634	DST-AO	NeuAcα-3Galβ-3GalNAc-AO │ NeuAcα-6	-	14	6.5	334.5		-	16.5	-	4.5		2749	64
658	GT1a	NeuAcα-8NeuAcα-3Galβ-3GalNAcβ-4Galβ-4Glcβ-Cer │ NeuAcα-3	648.5	862.5	-	11		-	166.5	-	73		-	33
659	GT1b	NeuAcα-3Galβ-3GalNAcβ-4Galβ-4Glcβ-Cer │ NeuAcα-8NeuAcα-3	759	182	602	401		-	84	-	48		2345	298
662	GSC-96	NeuAcα-9NeuAcα-3Galβ-4Glcβ-Cer36	-	69	-	426.5		-	54.5	-	25.5		586.5	95.5
663	SA2(α2-9)	NeuAcα-9NeuAc-DH	547.5	107.5	299.5	263.5		-	30.5	-	12		2186	547
664	SA3(α2-9)	NeuAcα-9NeuAcα-9NeuAc-DH	1099	405	198	298		-	78	-	52.5		4514.5	692.5
665	SA4(α2-9)	NeuAcα-9NeuAcα-9NeuAcα-9NeuAc-DH	1548	334	2911	290		-	121	-	72		11618.5	697.5
666	SA5(α2-9)	NeuAcα-9NeuAcα-9NeuAcα-9NeuAcα-9NeuAc-DH	1548.5	382.5	2374.5	212.5		127.5	44.5	-	27		7273	516
667	SA6(α2-9)	NeuAcα-9NeuAcα-9NeuAcα-9NeuAcα-9NeuAcα-9NeuAc-DH	1289	415	1805	176		350.5	91	-	28.5		4556.5	987.5
a Probe position in the histogram charts (Fig. 7A, Fig. S5 and S6).
b The oligosaccharide probes are all lipid-linked. Unless otherwise indicated they are neoglycolipids (NGLs) prepared from reducing oligosaccharides by reductive amination with the amino lipid, 1,2-dihexadecyl-sn-glycero-3-phosphoethanolamine (DHPE). AO, NGLs prepared from reducing oligosaccharides by oxime ligation with an aminooxy (AO) functionalised DHPE (Liu et al. Chem. Biol. 14, 847-859, 20…
c Assay conditions used microarray analysis. Condition A, a pre-complexation procedure is performed to generate protein-antibody complexes before the protein overlay. Condition B, His-tagged proteins analysed without pre-complexation. More details are provided in Material and methods.
d Laser Power (LP) used to allow optimal image (without signal saturation) recorded for each experiment.
e Fluorescence binding signals are shown as means of duplicate spots at 5 fmol/spot. -, indicates fluorescence intensity less than 1.
f Half of the difference of signal intensities of duplicate spots of each glycan probe.
[truncated: 2,500 more columns]
